# Supplementary material for: Novelties in Selaginella (Selaginellaceae – Lycopodiophyta), with emphasis on Brazilian species
Source: PhytoKeys. 2015 Dec 15;(57):93–133. doi: 10.3897/phytokeys.57.6489 (PMC4698516; doi:10.3897/phytokeys.57.6489)
Supplement: XML Treatment for Selaginella neospringiana [file phytokeys.57.6489-treatment2.xml]

<!DOCTYPE tp:taxon-treatment
  PUBLIC "-//TaxonX//DTD Taxonomic Treatment Publishing DTD v0 20100105//EN" "tax-treatment-NSO.dtd">
<tp:taxon-treatment xmlns:tp="http://www.plazi.org/taxpub"><tp:treatment-meta><kwd-group><label>Taxon classification</label><kwd><named-content content-type="kingdom">Plantae</named-content></kwd><kwd><named-content content-type="order">Selaginellales</named-content></kwd><kwd><named-content content-type="family">Selaginellaceae</named-content></kwd></kwd-group><mixed-citation publication-type="journal"><person-group><name><surname>Valdespino</surname><given-names>Iván A.</given-names></name></person-group><article-title>Novelties in <italic><tp:taxon-name><tp:taxon-name-part taxon-name-part-type="genus">Selaginella</tp:taxon-name-part></tp:taxon-name></italic> (<tp:taxon-name><tp:taxon-name-part taxon-name-part-type="family">Selaginellaceae</tp:taxon-name-part></tp:taxon-name> – <tp:taxon-name><tp:taxon-name-part taxon-name-part-type="phylum">Lycopodiophyta</tp:taxon-name-part></tp:taxon-name>), with emphasis on Brazilian species</article-title><source>PhytoKeys</source><day>15</day><month>12</month><year>2015</year><volume>2015</volume><issue>57</issue><fpage>93</fpage><lpage>133</lpage><pub-id pub-id-type="doi">10.3897/phytokeys.57.6489</pub-id></mixed-citation></tp:treatment-meta><tp:nomenclature><tp:taxon-name>
                        <tp:taxon-name-part taxon-name-part-type="genus">Selaginella</tp:taxon-name-part>
                        <tp:taxon-name-part taxon-name-part-type="species">neospringiana</tp:taxon-name-part>
                    <object-id xmlns:xlink="http://www.w3.org/1999/xlink" content-type="ipni" xlink:type="simple">urn:lsid:ipni.org:names:77151572-1</object-id></tp:taxon-name><tp:taxon-authority>Valdespino</tp:taxon-authority><tp:taxon-status xmlns:xlink="http://www.w3.org/1999/xlink" xlink:type="simple">sp. nov.</tp:taxon-status><xref ref-type="fig" rid="F4">Figures 4</xref><xref ref-type="fig" rid="F5">, 5</xref><xref ref-type="fig" rid="F6">, 6</xref><!--PageBreak--><!--PageBreak--><!--PageBreak--><!--PageBreak--></tp:nomenclature><tp:treatment-sec sec-type="Diagnosis"><title>Diagnosis.</title><p><italic><tp:taxon-name><tp:taxon-name-part taxon-name-part-type="genus">Selaginella</tp:taxon-name-part> <tp:taxon-name-part taxon-name-part-type="species">neoespringiana</tp:taxon-name-part></tp:taxon-name></italic> differs from <italic><tp:taxon-name><tp:taxon-name-part taxon-name-part-type="genus">Selaginella</tp:taxon-name-part> <tp:taxon-name-part taxon-name-part-type="species">vestiens</tp:taxon-name-part></tp:taxon-name></italic> Baker by the median leaves elliptic (vs. ovate or ovate-lanceolate), each 0.6–0.8 × 0.3–0.45 mm (vs. 0.9–2.0 × 0.4–1.0 mm) with bases rounded (vs. bases truncate or with the inner bases truncate and the outer bases auriculate or bases oblique), hyaline margins 10–30 µm (vs. 100–180 µm) wide and long-ciliate (vs. dentate to short-ciliate), each cilia 80–180 µm (vs. 40–50 µm), the lateral leaves ovate to ovate-elliptic (vs. ovate-deltate) with the upper surfaces glabrous (vs. with submarginal prickle- or tooth-like projections along basiscopic halves), the basiscopic margins entire on proximal ⅔ and denticulate along distal ⅓ (vs. dentate throughout), and sporophylls short-ciliate (vs. dentate).</p><!--PageBreak--><!--PageBreak--></tp:treatment-sec><tp:treatment-sec sec-type="Type"><title>Type.</title><p><bold>BRAZIL</bold>. Rio de Janeiro: Petrópolis, Morro de Cubiçado, Gularte area, [ca. 1650 m], 7 Jul 1879, <italic>A. Glaziou 11723</italic> (holotype: <named-content xmlns:xlink="http://www.w3.org/1999/xlink" content-type="dwc:institutional_code" xlink:type="simple">C</named-content>!; isotypes: <named-content xmlns:xlink="http://www.w3.org/1999/xlink" content-type="dwc:institutional_code" xlink:type="simple"><named-content content-type="dwc:institutional_code" xlink:type="simple">BM</named-content></named-content>!, <named-content xmlns:xlink="http://www.w3.org/1999/xlink" content-type="dwc:institutional_code" xlink:type="simple">P</named-content> [P01282486]-image!, <named-content xmlns:xlink="http://www.w3.org/1999/xlink" content-type="dwc:institutional_code" xlink:type="simple">P</named-content> [P01282487]-image!, <named-content xmlns:xlink="http://www.w3.org/1999/xlink" content-type="dwc:institutional_code" xlink:type="simple"><named-content content-type="dwc:institutional_code" xlink:type="simple">PMA</named-content></named-content>! [PMA103270], <named-content xmlns:xlink="http://www.w3.org/1999/xlink" content-type="dwc:institutional_code" xlink:type="simple"><named-content content-type="dwc:institutional_code" xlink:type="simple">US</named-content></named-content>!).</p></tp:treatment-sec><tp:treatment-sec sec-type="Description"><title>Description.</title><p><italic>Plants</italic> terrestrial (or epipetric?). <italic>Stems</italic> ascending to erect, stramineous, 3–5 cm long, 0.05–0.1 mm diam., non-articulate, flagelliform on branches, stoloniferous, 1- or 2-branched. <italic>Rhizophores</italic> axillary, borne on proximal ¼ of stems, filiform, 0.05 mm diam. <italic>Leaves</italic> heteromorphic throughout, membranaceous, both surfaces glabrous, upper surfaces green, lower surfaces silvery green. <italic>Lateral leaves</italic> spreading or slightly ascending, ovate to ovate-elliptic, 1.0–1.4 × 0.5–0.7 mm; bases rounded, acroscopic bases overlapping stems, basiscopic bases free from stems; acroscopic margins hyaline (more conspicuously so on lower surfaces), in a band 2–8 cells wide with the cells elongate, straight-walled and papillate parallel to margins, papillae in 1 or 2 rows over each cell lumen, long-ciliate throughout, basiscopic margins greenish or slightly hyaline in a band 1 or 2 cells wide with the cells rectangular, straight to sinuate-walled and papillate parallel to margins, papillae in 1–3 rows, long-ciliate throughout; apices cuspidate to short-acuminate, cusps 0.05 mm, variously tipped by 1–3 cilia; upper surfaces comprising quadrangular or rounded, sinuate-walled cells, many of these covered by 4–17 papillae, without idioblasts and with stomata along margins, lower surfaces comprising elongate, sinuate-walled cells, with few of these papillate and idioblast-like on both sides of the midribs, papillae in 2 rows over each cell lumen, with stomata in 2 rows along midribs. <italic>Median leaves</italic> distant, ascending, elliptic, 0.6–0.8 × 0.3–0.45 mm; bases rounded; margins hyaline in a band 2–6 cells wide, the cells elongate, straight-walled and papillate parallel to margins, papillae in 1 or 2 rows over each cell lumen, long-ciliate throughout; apices long-aristate, each arista 0.1–0.3 mm, denticulate distally on upper surfaces, tipped by 1 or 2 teeth; both surfaces without idioblasts, upper surfaces comprising quadrangular or rounded, sinuate-walled cells, many of these covered by 2–17 papillae, with stomata in 1 row along distal ¾ of the midribs and some along proximal ¼ of outer margins, lower surfaces comprising elongate, sinuate-walled cells, without stomata. <italic>Axillary leaves</italic> similar to lateral <!--PageBreak--><!--PageBreak-->leaves. <italic>Strobili</italic> terminal on branch tips, quadrangular, 1.0–1.2 mm. <italic>Sporophylls</italic> monomorphic or the ventral ones slightly shorter, ascending, without a laminar flap, each with a slightly developed and glabrous keel along midribs, ovate to ovate-lanceolate, 0.7–1.2 × 0.5–0.8 mm; bases rounded; margins hyaline (this more obviously so on dorsal sporophylls), short-ciliate; apices acuminate to short-aristate, each acumen (arista) 0.05–0.1 mm, tipped by 1 or 2 teeth; <italic>dorsal sporophylls</italic> with upper surfaces green and cells as in median leaves, except for the half that overlaps the ventral sporophylls where the surfaces are hyaline with elongate, papillate, and slightly sinuate-walled cells, lower surfaces silvery green and comprising elongate, sinuate-walled cells; <italic>ventral sporophylls</italic> with both surfaces hyaline, comprising elongate, sinuate-walled cells. <italic>Megasporangia</italic> in 2 ventral rows; <italic>megaspores</italic> yellow, rugulate-reticulate on proximal faces with a slightly developed equatorial flange and perforate microstructure, reticulate on distal faces with echinulate and perforate microstructure (Fig. <xref ref-type="fig" rid="F6">6A–D</xref>), 185–265 µm. <italic>Microsporangia</italic> in 2 dorsal rows; <italic>microspores</italic> orange, rugulate on proximal faces with echinulate microstructure, echinulate or baculate on distal faces with echinulate microstructure (Fig. <xref ref-type="fig" rid="F6">6E–I</xref>), 24–30 µm.</p><fig id="F4" position="float" orientation="portrait"><label>Figure 4.</label><caption><p><italic><tp:taxon-name><tp:taxon-name-part taxon-name-part-type="genus">Selaginella</tp:taxon-name-part> <tp:taxon-name-part taxon-name-part-type="species">neospringiana</tp:taxon-name-part></tp:taxon-name></italic> Valdespino. <bold>A</bold> Section of upper surface of stem <bold>B</bold> Upper surface of median leaf <bold>C</bold> Close-up of base and proximal portion of median leaf, upper surface <bold>D</bold> Close-up of distal portion and apex of median leaf, upper surface <bold>E</bold> Section of lower surface of stem <bold>F</bold> Lower surface of lateral leaf; note marginal stoma (a) <bold>G</bold> Close-up of proximal portion and base of lateral leaf, lower surface; note marginal stoma (a) on basiscopic margin and on outer margin of median leaf (far, lower right) <bold>H</bold> Close-up of distal portion and apex of lateral leaf, lower surface; note marginal stoma (a). <bold>A–H</bold> taken from the isotype, <italic>Glaziou 11723</italic> (<named-content xmlns:xlink="http://www.w3.org/1999/xlink" content-type="dwc:institutional_code" xlink:type="simple"><named-content content-type="dwc:institutional_code" xlink:type="simple">PMA</named-content></named-content>).</p></caption><graphic xmlns:xlink="http://www.w3.org/1999/xlink" xlink:href="phytokeys-057-093-g004.jpg" position="float" orientation="portrait" xlink:type="simple" id="oo_69721.jpg"/></fig><fig id="F5" position="float" orientation="portrait"><label>Figure 5.</label><caption><p><italic><tp:taxon-name><tp:taxon-name-part taxon-name-part-type="genus">Selaginella</tp:taxon-name-part> <tp:taxon-name-part taxon-name-part-type="species">neospringiana</tp:taxon-name-part></tp:taxon-name></italic> Valdespino. <bold>A</bold> Lateral leaf and portions of median leaves, upper surfaces; note papillae on cells lumen and stomata (a) along midrib of median leaf <bold>B</bold> Close-up of upper surface of lateral leaf; note papillae on cells lumen. <bold>A–B</bold> taken from the isotype, <italic>Glaziou 11723</italic> (<named-content xmlns:xlink="http://www.w3.org/1999/xlink" content-type="dwc:institutional_code" xlink:type="simple"><named-content content-type="dwc:institutional_code" xlink:type="simple">PMA</named-content></named-content>).</p></caption><graphic xmlns:xlink="http://www.w3.org/1999/xlink" xlink:href="phytokeys-057-093-g005.jpg" position="float" orientation="portrait" xlink:type="simple" id="oo_69722.jpg"/></fig><fig id="F6" position="float" orientation="portrait"><label>Figure 6.</label><caption><p><italic><tp:taxon-name><tp:taxon-name-part taxon-name-part-type="genus">Selaginella</tp:taxon-name-part> <tp:taxon-name-part taxon-name-part-type="species">neospringiana</tp:taxon-name-part></tp:taxon-name></italic> Valdespino. <bold>A</bold> Megaspore, proximal face <bold>B</bold> Close-up of megaspore, proximal face <bold>C</bold> Megaspore, distal face <bold>D</bold> Close-up of megaspore, distal face <bold>E</bold> Microspore, proximal face <bold>F</bold> Close-up of microspore, proximal face <bold>G</bold> Microspore, distal face <bold>H</bold> Close-up of microspore, distal face <bold>I</bold> Microspore, equatorial view. <bold>A–I</bold> taken from the isotype, <italic>Glaziou 11723</italic> (<named-content xmlns:xlink="http://www.w3.org/1999/xlink" content-type="dwc:institutional_code" xlink:type="simple"><named-content content-type="dwc:institutional_code" xlink:type="simple">PMA</named-content></named-content>).</p></caption><graphic xmlns:xlink="http://www.w3.org/1999/xlink" xlink:href="phytokeys-057-093-g006.jpg" position="float" orientation="portrait" xlink:type="simple" id="oo_69723.jpg"/></fig></tp:treatment-sec><tp:treatment-sec sec-type="Habitat and distribution"><title>Habitat and distribution.</title><p><italic><tp:taxon-name><tp:taxon-name-part taxon-name-part-type="genus">Selaginella</tp:taxon-name-part> <tp:taxon-name-part taxon-name-part-type="species">neospringiana</tp:taxon-name-part></tp:taxon-name></italic> is known only from the type collection made in Morro de Cubiçado, Petrópolis, Brazil. No information on the label exists as to its habitat, but in this region Campos de Altitude (highland fields or high-altitude fields) vegetation is common. The type collection was probably made at or around the peak of the Morro at ca. 1650 m and has some mosses associated with it; thus, <italic><tp:taxon-name><tp:taxon-name-part taxon-name-part-type="genus">Selaginella</tp:taxon-name-part> <tp:taxon-name-part taxon-name-part-type="species">neospringiana</tp:taxon-name-part></tp:taxon-name></italic> may be terrestrial or epipetric.</p></tp:treatment-sec><tp:treatment-sec sec-type="Etymology"><title>Etymology.</title><p>The specific epithet honors Anton Friedrich Spring (1814–1872), a German physician and botanist who is the author of the only worldwide monograph of <italic><tp:taxon-name><tp:taxon-name-part taxon-name-part-type="genus">Selaginella</tp:taxon-name-part></tp:taxon-name></italic>. Spring described many species and proposed the first major classification of this ancient lycophyte genus. His contribution to our knowledge of <italic><tp:taxon-name><tp:taxon-name-part taxon-name-part-type="genus">Selaginella</tp:taxon-name-part></tp:taxon-name></italic> was significant. Therefore, it is fitting that this species collected at high elevations bears his name.</p></tp:treatment-sec><tp:treatment-sec sec-type="Conservation status"><title>Conservation status.</title><p>As mentioned, <italic><tp:taxon-name><tp:taxon-name-part taxon-name-part-type="genus">Selaginella</tp:taxon-name-part> <tp:taxon-name-part taxon-name-part-type="species">neospringiana</tp:taxon-name-part></tp:taxon-name></italic> is known only from the type collection made 135 years ago. It has apparently not been collected since, even though the area where it was gathered is visited by trekkers and adventurers. Taking this into account, this species is considered Endangered (En).</p><p><bold>Discussion.</bold> <xref ref-type="bibr" rid="B2">Alston et al. (1981)</xref> cited the type of <italic><tp:taxon-name><tp:taxon-name-part taxon-name-part-type="genus">Selaginella</tp:taxon-name-part> <tp:taxon-name-part taxon-name-part-type="species">neospringiana</tp:taxon-name-part></tp:taxon-name></italic> under <italic><tp:taxon-name><tp:taxon-name-part taxon-name-part-type="genus">Selaginella</tp:taxon-name-part> <tp:taxon-name-part taxon-name-part-type="species">vestiens</tp:taxon-name-part></tp:taxon-name></italic>, but as pointed out by <xref ref-type="bibr" rid="B38">Valdespino et al. (2015)</xref> they are morphologically different and can be separated by the characters discussed under the diagnosis.</p></tp:treatment-sec><ref-list><ref id="B2"><mixed-citation xmlns:xlink="http://www.w3.org/1999/xlink" xlink:type="simple"><person-group><name name-style="western"><surname>Alston</surname><given-names>AHG</given-names></name><name name-style="western"><surname>Jermy</surname><given-names>AC</given-names></name><name name-style="western"><surname>Rankin</surname><given-names>JM</given-names></name></person-group> (<year>1981</year>) <article-title>The genus <italic><tp:taxon-name><tp:taxon-name-part taxon-name-part-type="genus">Selaginella</tp:taxon-name-part></tp:taxon-name></italic> in tropical South America.</article-title> <source>Bulletin of the British Museum (Natural History), Botany</source> <volume>9</volume>: <fpage>233</fpage>–<lpage>330</lpage>. </mixed-citation></ref><ref id="B38"><mixed-citation xmlns:xlink="http://www.w3.org/1999/xlink" xlink:type="simple"><person-group><name name-style="western"><surname>Valdespino</surname><given-names>IA</given-names></name><name name-style="western"><surname>Heringer</surname><given-names>G</given-names></name><name name-style="western"><surname>Salino</surname><given-names>A</given-names></name><name name-style="western"><surname>Góes-Neto</surname><given-names>LAA</given-names></name><name name-style="western"><surname>Ceballos</surname><given-names>J</given-names></name></person-group> (<year>2015</year>) <article-title>Seven new species of <tp:taxon-name><tp:taxon-name-part taxon-name-part-type="genus">Selaginella</tp:taxon-name-part> <tp:taxon-name-part taxon-name-part-type="infraspecific-rank">subg.</tp:taxon-name-part> <tp:taxon-name-part taxon-name-part-type="subgenus">Stachygynandrum</tp:taxon-name-part></tp:taxon-name> (<tp:taxon-name><tp:taxon-name-part taxon-name-part-type="family">Selaginellaceae</tp:taxon-name-part></tp:taxon-name>) from Brazil and new synonyms for the genus.</article-title> <source>PhytoKeys</source> <volume>50</volume>: <fpage>61</fpage>–<lpage>99</lpage>. doi: <ext-link xlink:type="simple" ext-link-type="doi" xlink:href="10.3897/phytokeys.50.4873">10.3897/phytokeys.50.4873</ext-link> </mixed-citation></ref></ref-list></tp:taxon-treatment>
