# Supplementary material for: Novelties in Selaginella (Selaginellaceae – Lycopodiophyta), with emphasis on Brazilian species
Source: PhytoKeys. 2015 Dec 15;(57):93–133. doi: 10.3897/phytokeys.57.6489 (PMC4698516; doi:10.3897/phytokeys.57.6489)
Supplement: XML Treatment for Selaginella pellucidopunctata [file phytokeys.57.6489-treatment3.xml]

<!DOCTYPE tp:taxon-treatment
  PUBLIC "-//TaxonX//DTD Taxonomic Treatment Publishing DTD v0 20100105//EN" "tax-treatment-NSO.dtd">
<tp:taxon-treatment xmlns:tp="http://www.plazi.org/taxpub"><tp:treatment-meta><kwd-group><label>Taxon classification</label><kwd><named-content content-type="kingdom">Plantae</named-content></kwd><kwd><named-content content-type="order">Selaginellales</named-content></kwd><kwd><named-content content-type="family">Selaginellaceae</named-content></kwd></kwd-group><mixed-citation publication-type="journal"><person-group><name><surname>Valdespino</surname><given-names>Iván A.</given-names></name></person-group><article-title>Novelties in <italic><tp:taxon-name><tp:taxon-name-part taxon-name-part-type="genus">Selaginella</tp:taxon-name-part></tp:taxon-name></italic> (<tp:taxon-name><tp:taxon-name-part taxon-name-part-type="family">Selaginellaceae</tp:taxon-name-part></tp:taxon-name> – <tp:taxon-name><tp:taxon-name-part taxon-name-part-type="phylum">Lycopodiophyta</tp:taxon-name-part></tp:taxon-name>), with emphasis on Brazilian species</article-title><source>PhytoKeys</source><day>15</day><month>12</month><year>2015</year><volume>2015</volume><issue>57</issue><fpage>93</fpage><lpage>133</lpage><pub-id pub-id-type="doi">10.3897/phytokeys.57.6489</pub-id></mixed-citation></tp:treatment-meta><tp:nomenclature><tp:taxon-name>
                        <tp:taxon-name-part taxon-name-part-type="genus">Selaginella</tp:taxon-name-part>
                        <tp:taxon-name-part taxon-name-part-type="species">pellucidopunctata</tp:taxon-name-part>
                    <object-id xmlns:xlink="http://www.w3.org/1999/xlink" content-type="ipni" xlink:type="simple">urn:lsid:ipni.org:names:77151573-1</object-id></tp:taxon-name><tp:taxon-authority>Valdespino</tp:taxon-authority><tp:taxon-status xmlns:xlink="http://www.w3.org/1999/xlink" xlink:type="simple">sp. nov.</tp:taxon-status><xref ref-type="fig" rid="F7">Figures 7</xref><xref ref-type="fig" rid="F8">, 8</xref><xref ref-type="fig" rid="F9">, 9</xref></tp:nomenclature><tp:treatment-sec sec-type="Diagnosis"><title>Diagnosis.</title><p><italic><tp:taxon-name><tp:taxon-name-part taxon-name-part-type="genus">Selaginella</tp:taxon-name-part> <tp:taxon-name-part taxon-name-part-type="species">pellucidopunctata</tp:taxon-name-part></tp:taxon-name></italic> differs from the similar <italic><tp:taxon-name><tp:taxon-name-part taxon-name-part-type="genus">Selaginella</tp:taxon-name-part> <tp:taxon-name-part taxon-name-part-type="species">muscosa</tp:taxon-name-part></tp:taxon-name></italic> Spring by its median leaves elliptic or ovate-lanceolate (vs. broadly ovate to cordate), lateral leaves with the upper surfaces with few submarginal prickle- or tooth-like projections on basiscopic halves near basiscopic margins (vs. upper surfaces glabrous), with the acroscopic margins ciliate along proximal ½ (vs. denticulate throughout), axillary leaves ovate to broadly ovate (vs. broadly ovate or cordate), and megaspores deep yellow (vs. light yellow).</p></tp:treatment-sec><tp:treatment-sec sec-type="Type"><title>Type.</title><p><bold>BRAZIL</bold>. Alagoas: Mpio. Ibateguara, Engenho Coimbra, Grota do Vargão, [ca. <named-content xmlns:xlink="http://www.w3.org/1999/xlink" content-type="dwc:verbatimCoordinates" xlink:type="simple">09°00'02"S, 35°51'12"W</named-content>], [ca. 500 m], 12 Nov 2001, <italic>M. Oliveira 1094</italic> (holotype: <named-content xmlns:xlink="http://www.w3.org/1999/xlink" content-type="dwc:institutional_code" xlink:type="simple">UFP</named-content>! [<named-content xmlns:xlink="http://www.w3.org/1999/xlink" content-type="dwc:institutional_code" xlink:type="simple">UFP</named-content> 39685]; isotype: <named-content xmlns:xlink="http://www.w3.org/1999/xlink" content-type="dwc:institutional_code" xlink:type="simple"><named-content content-type="dwc:institutional_code" xlink:type="simple">PMA</named-content></named-content>! [PMA103269]).</p></tp:treatment-sec><tp:treatment-sec sec-type="Description"><title>Description.</title><p><italic>Plants</italic> terrestrial or epipetric. <italic>Stems</italic> ascending to erect, stramineous, 9–13 cm long, 0.4–0.7 mm diam., non-articulate, not flagelliform, shortly stoloniferous, 2–3-branched. <italic>Rhizophores</italic> axillary, borne on proximal ⅛–¼ of stems, filiform, 0.1–0.3 mm diam. <italic>Leaves</italic> heteromorphic throughout, membranaceous, both surfaces glabrous, upper surfaces green, lower surfaces silvery green. <italic>Lateral leaves</italic> spreading or slightly ascending, ovate to broadly ovate, 2.0–2.4 × 1.0–1.3 mm; bases rounded to almost semicordate, acroscopic bases strongly overlapping stems, basiscopic bases free from stems; acroscopic margins narrowly to broadly hyaline in a band 2–6 cells wide with the cells elongate, straight-walled and papillate parallel to margins, papillae in 1 row over each cell lumen, ciliate along proximal ½, otherwise dentate distally, basiscopic margins on upper surfaces greenish, comprising rounded or quadrangular, sinuate-walled cells, on lower surfaces narrowly to broadly hyaline in a band 2–4 cells wide with the cells as along acroscopic margins, denticulate throughout; apices acute to short-acuminate, each acumen 0.05–0.1 mm, variously tipped by 1–3 cilia; upper surfaces comprising rounded or quadrangular, sinuate-walled cells, some of these, particularly along submarginal and distal regions of the laminae, covered by 12–30 papillae, without idioblasts and with stomata along proximal ½ of basiscopic margins, lower surfaces comprising elongate, sinuate-walled cells, without conspicuous idioblasts (when viewed with stereomicroscope, EM) or these conspicuous (when viewed with <abbrev xmlns:xlink="http://www.w3.org/1999/xlink" xlink:title="Scanning Electron Microscope" xlink:type="simple">SEM</abbrev>) and papillate on both sides of midribs, papillae in 1 or 2 rows over each cell lumen, with stomata in 2 or 3 rows along midribs and throughout acroscopic halves of the laminae. <italic>Median leaves</italic> distant, ascending, elliptic or ovate-lanceolate, 1.0–1.4 × 0.5–0.7 mm; bases rounded to slightly oblique; margins broadly hyaline in a band 1–7 cells wide, the cells elongate, straight-walled and papillate parallel to margins, papillae in 1 or 2 rows over each cell lumen, short-ciliate throughout or along proximal ⅔ and dentate distally or dentate throughout; apices long-aristate, each arista 0.5–0.7 mm, denticulate on upper surfaces, tipped by 1–3 cilia; both surfaces without idioblasts, upper surfaces comprising quadrangular or rounded, sinuate-walled cells, many of these covered by 7–20 papillae, with stomata in 4 rows along midribs, few stomata along proximal ¼ of outer margins, lower surfaces comprising elongate, sinuate-walled cells, without stomata. <italic>Axillary leaves</italic> similar to lateral leaves, except for both margins hyaline and long-ciliate along proximal ½, distally dentate. <italic>Strobili</italic> terminal on branch tips, dorsiventral, 0.2–1.0 cm. <italic>Sporophylls</italic> dimorphic; <italic>dorsal sporophylls</italic> spreading, with an adaxial laminar flap, each with a strongly developed and dentate keel along midribs, narrowly ovate to ovate-lanceolate, 1.5–1.8 × 0.5–0.7 mm; bases rounded; margins broadly hyaline, dentate to denticulate; apices acuminate, each acumen 0.1 or 0.2 mm with margins dentate and tipped by 2–4 teeth; upper surfaces green and cells as in median leaves, including many stomata, except for the half that overlaps the ventral sporophylls where the surfaces are hyaline with elongate, sinuate-walled cells, lower surfaces silvery green and comprising elongate, sinuate-walled cells; <italic>ventral sporophylls</italic> ascending, without a laminar flap, each with a slightly developed and dentate keel along midribs, ovate to ovate-lanceolate, 1.0–1.2 × 0.4–0.6 mm; bases rounded; margins broadly hyaline, dentate to denticulate; apices long-acuminate, each acumen 0.2 or 0.3 mm with margins dentate and tipped by 2–4 teeth; both surfaces hyaline, comprising elongate, straight-walled cells and papillate idioblasts. <italic>Megasporangia</italic> in 2 ventral rows; <italic>megaspores</italic> yellow, rugulate-reticulate on proximal faces with a prominent equatorial flange, reticulate on distal faces, with granulate-echinulate and perforate microstructure on both faces (Fig. <xref ref-type="fig" rid="F9">9A–D</xref>), 250–280 µm. <italic>Microsporangia</italic> in 2 dorsal rows; <italic>microspores</italic> orange, rugulate-echinulate on proximal faces, capitate on distal faces, with echinulate microstructure on both faces (Fig. <xref ref-type="fig" rid="F9">9E–H</xref>), 27–35 µm.</p><fig id="F7" position="float" orientation="portrait"><label>Figure 7.</label><caption><p><italic><tp:taxon-name><tp:taxon-name-part taxon-name-part-type="genus">Selaginella</tp:taxon-name-part> <tp:taxon-name-part taxon-name-part-type="species">pellucidopunctata</tp:taxon-name-part></tp:taxon-name></italic> Valdespino. <bold>A</bold> Section of upper surface of stem <bold>B</bold> Upper surface of median leaf <bold>C</bold> Close-up of base and proximal portion of median leaf, upper surface; note marginal stoma (a) on outer margin <bold>D</bold> Close-up of median leaf, distal region, upper surface <bold>E</bold> Close-up of apex of median leaf, upper and lower surfaces; note marginal stoma (a) on basiscopic margin of lateral leaf, upper surface <bold>F</bold> Upper surface of lateral leaf; note marginal stoma (a) on basiscopic margin and submarginal tooth (b) <bold>G</bold> Close-up of base and proximal portion of lateral leaf, upper surface; note marginal stoma (a) on basiscopic margin <bold>H</bold> Close-up of distal portion and apex of lateral leaf, upper surface; note submarginal tooth (b). <bold>A–H</bold> taken from the isotype, <italic>Oliveira 1094</italic> (<named-content xmlns:xlink="http://www.w3.org/1999/xlink" content-type="dwc:institutional_code" xlink:type="simple"><named-content content-type="dwc:institutional_code" xlink:type="simple">PMA</named-content></named-content>).</p></caption><graphic xmlns:xlink="http://www.w3.org/1999/xlink" xlink:href="phytokeys-057-093-g007.jpg" position="float" orientation="portrait" xlink:type="simple" id="oo_69724.jpg"/></fig><fig id="F8" position="float" orientation="portrait"><label>Figure 8.</label><caption><p><italic><tp:taxon-name><tp:taxon-name-part taxon-name-part-type="genus">Selaginella</tp:taxon-name-part> <tp:taxon-name-part taxon-name-part-type="species">pellucidopunctata</tp:taxon-name-part></tp:taxon-name></italic> Valdespino. <bold>A</bold> Section of lower surface of stem <bold>B</bold> Lower surface of lateral leaf <bold>C</bold> Close-up of distal portion and apex of lateral leaf, lower surface; note elongate, straight-walled, and papillate cells (idioblasts) <bold>D</bold> Close-up of lateral leaf, lower surface; note elongate, straight-walled, and papillate cells (idioblasts) <bold>E</bold> Strobilus, upper surface; note dorsal (Ds) and ventral (Vs) sporophyll <bold>F</bold> Dorsal sporophylls, adaxial- (F-1) and abaxial surfaces (F-2); note acroscopic margin (Ma) and basiscopic margin (Mb), this usually referred to as laminar flap (lf), stomata (a) throughout lamina and midrib, as well as tooth-like projections (b) on midrib and lamina, abaxial (upper) surface, marginal tooth projections (c), and ligule (d) <bold>G</bold> Strobilus, lower surface; note dorsal- (Ds) and ventral (Vs) sporophyll <bold>H</bold> Ventral sporophyll, adaxial (lower) surface. <bold>A–H</bold> taken from the isotype, <italic>Oliveira 1094</italic> (<named-content xmlns:xlink="http://www.w3.org/1999/xlink" content-type="dwc:institutional_code" xlink:type="simple"><named-content content-type="dwc:institutional_code" xlink:type="simple">PMA</named-content></named-content>).</p></caption><graphic xmlns:xlink="http://www.w3.org/1999/xlink" xlink:href="phytokeys-057-093-g008.jpg" position="float" orientation="portrait" xlink:type="simple" id="oo_69725.jpg"/></fig><fig id="F9" position="float" orientation="portrait"><label>Figure 9.</label><caption><p><italic><tp:taxon-name><tp:taxon-name-part taxon-name-part-type="genus">Selaginella</tp:taxon-name-part> <tp:taxon-name-part taxon-name-part-type="species">pellucidopunctata</tp:taxon-name-part></tp:taxon-name></italic> Valdespino. <bold>A</bold> Megaspore, proximal face <bold>B</bold> Close-up of megaspore, proximal face <bold>C</bold> Megaspore, distal face <bold>D</bold> Close-up of megaspore, distal face <bold>E</bold> Microspore, proximal face <bold>F</bold> Close-up of microspore, proximal face <bold>G</bold> Microspore, distal face <bold>H</bold> Close-up of microspore, distal face. <bold>A</bold>–<bold>H</bold> taken from the isotype, <italic>Oliveira 1094</italic> (<named-content xmlns:xlink="http://www.w3.org/1999/xlink" content-type="dwc:institutional_code" xlink:type="simple"><named-content content-type="dwc:institutional_code" xlink:type="simple">PMA</named-content></named-content>).</p></caption><graphic xmlns:xlink="http://www.w3.org/1999/xlink" xlink:href="phytokeys-057-093-g009.jpg" position="float" orientation="portrait" xlink:type="simple" id="oo_69726.jpg"/></fig></tp:treatment-sec><tp:treatment-sec sec-type="Habitat and distribution"><title>Habitat and distribution.</title><p><italic><tp:taxon-name><tp:taxon-name-part taxon-name-part-type="genus">Selaginella</tp:taxon-name-part> <tp:taxon-name-part taxon-name-part-type="species">pellucidopunctata</tp:taxon-name-part></tp:taxon-name></italic> grows along stream banks or near bushes in flagstones of inselbergs in the Atlantic semi-deciduous forest vegetation at 300–650 m. It is known only from the states of Alagoas and Pernambuco in Brazil.</p></tp:treatment-sec><tp:treatment-sec sec-type="Etymology"><title>Etymology.</title><p>The specific epithet is derived from the Latin <italic>pellucidus</italic>, meaning translucent, and <italic>punctatus</italic>, dotted; this alludes to many, conspicuous stomata on the greenish upper surfaces of dorsal sporophylls that resemble translucent dots.</p></tp:treatment-sec><tp:treatment-sec sec-type="Conservation status"><title>Conservation status.</title><p>Given that few collections are available, I cannot provide a definitive conservation status assessment of <italic><tp:taxon-name><tp:taxon-name-part taxon-name-part-type="genus">Selaginella</tp:taxon-name-part> <tp:taxon-name-part taxon-name-part-type="species">pellucidopunctata</tp:taxon-name-part></tp:taxon-name></italic>. Nevertheless, this species occurs in one of the most critically endangered ecoregions of Brazil, the Atlantic Pernambuco interior forest of Northeaster, which is highly deforested with only five percent of the original vegetation present (<xref ref-type="bibr" rid="B39">WWF 2015</xref>). Therefore, <italic><tp:taxon-name><tp:taxon-name-part taxon-name-part-type="genus">Selaginella</tp:taxon-name-part> <tp:taxon-name-part taxon-name-part-type="species">pellucidopunctata</tp:taxon-name-part></tp:taxon-name></italic> is preliminarily considered Endangered (En).</p></tp:treatment-sec><tp:treatment-sec sec-type="Additional specimens examined"><title>Additional specimens examined</title><p><bold>(paratypes). BRAZIL</bold>. <bold>Alagoas</bold>: Mpio. Ibateguara, Usina Serra Grande, Engenho Coimbra, [ca. <named-content xmlns:xlink="http://www.w3.org/1999/xlink" content-type="dwc:verbatimCoordinates" xlink:type="simple">09°00'02"S, 35°51'12"S</named-content>], [ca. 500 m], 15 Oct 2003, <italic>Pietrobom et al. 5637</italic> (<named-content xmlns:xlink="http://www.w3.org/1999/xlink" content-type="dwc:institutional_code" xlink:type="simple">UFP</named-content>, <named-content xmlns:xlink="http://www.w3.org/1999/xlink" content-type="dwc:institutional_code" xlink:type="simple"><named-content content-type="dwc:institutional_code" xlink:type="simple">PMA</named-content></named-content>); Mpio. São José da Lage, Usina Serra Grande, <named-content xmlns:xlink="http://www.w3.org/1999/xlink" content-type="dwc:verbatimCoordinates" xlink:type="simple">08°59'42.4"S, 36°07'28.9"W</named-content>, ca. 380–415 m, 8 Feb 2001, <italic>Pietrobom &amp; Santiago 4807</italic> (<named-content xmlns:xlink="http://www.w3.org/1999/xlink" content-type="dwc:institutional_code" xlink:type="simple">UFP</named-content>, <named-content xmlns:xlink="http://www.w3.org/1999/xlink" content-type="dwc:institutional_code" xlink:type="simple"><named-content content-type="dwc:institutional_code" xlink:type="simple">PMA</named-content></named-content>). <bold>Pernambuco</bold>: Mpio. Jaqueira, Usina, Colônia, <named-content xmlns:xlink="http://www.w3.org/1999/xlink" content-type="dwc:verbatimCoordinates" xlink:type="simple">08°04'15"S, 35°50'13"W</named-content>, ca. 650 m, 17 Oct 2001, <italic>Lopes</italic> &amp; <italic>Pietrobom 350</italic> (<named-content xmlns:xlink="http://www.w3.org/1999/xlink" content-type="dwc:institutional_code" xlink:type="simple">RB</named-content>-image, <named-content xmlns:xlink="http://www.w3.org/1999/xlink" content-type="dwc:institutional_code" xlink:type="simple">UFP</named-content>-n.v.), <named-content xmlns:xlink="http://www.w3.org/1999/xlink" content-type="dwc:verbatimCoordinates" xlink:type="simple">08°43'21.1"S, 35°50'22.1"W</named-content>, ca. 545 m, 20 May 2002, <italic>Lopes, 593</italic> (<named-content xmlns:xlink="http://www.w3.org/1999/xlink" content-type="dwc:institutional_code" xlink:type="simple">RB</named-content>-image, <named-content xmlns:xlink="http://www.w3.org/1999/xlink" content-type="dwc:institutional_code" xlink:type="simple">UFP</named-content>-n.v.); Mpio. Timbaúba, Complexo da Serra do Mascarnhas, Usina Cruangi, Engenho Água Azul, ca. <named-content xmlns:xlink="http://www.w3.org/1999/xlink" content-type="dwc:verbatimCoordinates" xlink:type="simple">07°36'31.5"S, 35°22'42.9"W</named-content>, ca. 304–394 m, 13 Nov 2000, <italic>Pietrobom et al. 4646</italic> (<named-content xmlns:xlink="http://www.w3.org/1999/xlink" content-type="dwc:institutional_code" xlink:type="simple">UFP</named-content>, <named-content xmlns:xlink="http://www.w3.org/1999/xlink" content-type="dwc:institutional_code" xlink:type="simple"><named-content content-type="dwc:institutional_code" xlink:type="simple">PMA</named-content></named-content>).</p></tp:treatment-sec><tp:treatment-sec sec-type="Discussion"><title>Discussion.</title><p>Among Brazilian <italic><tp:taxon-name><tp:taxon-name-part taxon-name-part-type="genus">Selaginella</tp:taxon-name-part></tp:taxon-name></italic>, <italic><tp:taxon-name><tp:taxon-name-part taxon-name-part-type="genus">Selaginella</tp:taxon-name-part> <tp:taxon-name-part taxon-name-part-type="species">pellucidopunctata</tp:taxon-name-part></tp:taxon-name></italic> most resembles <italic><tp:taxon-name><tp:taxon-name-part taxon-name-part-type="genus">Selaginella</tp:taxon-name-part> <tp:taxon-name-part taxon-name-part-type="species">muscosa</tp:taxon-name-part></tp:taxon-name></italic>. They differ most noticeably by the characters of the median leaf shape and the projections on the upper surfaces and margins of the lateral leaves, as discussed in the Diagnosis. In addition, the leaf surfaces of <italic><tp:taxon-name><tp:taxon-name-part taxon-name-part-type="genus">Selaginella</tp:taxon-name-part> <tp:taxon-name-part taxon-name-part-type="species">pellucidopunctata</tp:taxon-name-part></tp:taxon-name></italic>, when viewed with EM, seem to lack (vs. exhibit) conspicuous idioblasts. However, idioblasts are seen on <abbrev xmlns:xlink="http://www.w3.org/1999/xlink" xlink:title="Scanning Electron Microscope" xlink:type="simple">SEM</abbrev> images of the lower surfaces of lateral leaves of <italic><tp:taxon-name><tp:taxon-name-part taxon-name-part-type="genus">Selaginella</tp:taxon-name-part> <tp:taxon-name-part taxon-name-part-type="species">pellucidopunctata</tp:taxon-name-part></tp:taxon-name></italic>.</p><p>One specimen, <italic>Lopes</italic> &amp; <italic>Pietrobom 350</italic> at <named-content xmlns:xlink="http://www.w3.org/1999/xlink" content-type="dwc:institutional_code" xlink:type="simple">RB</named-content> ([<named-content xmlns:xlink="http://www.w3.org/1999/xlink" content-type="dwc:institutional_code" xlink:type="simple">RB</named-content> 375875]–image!) is identified as <italic><tp:taxon-name><tp:taxon-name-part taxon-name-part-type="genus">Selaginella</tp:taxon-name-part> <tp:taxon-name-part taxon-name-part-type="species">arenaria</tp:taxon-name-part></tp:taxon-name></italic> Baker, a synonym of <italic><tp:taxon-name><tp:taxon-name-part taxon-name-part-type="genus">Selaginella</tp:taxon-name-part> <tp:taxon-name-part taxon-name-part-type="species">brevifolia</tp:taxon-name-part></tp:taxon-name></italic> Baker (<xref ref-type="bibr" rid="B35">Valdespino 2015c</xref>), which <!--PageBreak--><!--PageBreak-->is a species characterized by its lateral leaves with the upper surfaces hispidulous with prickle- or tooth-like projections usually found submarginally, marginally, and apically along the basiscopic halves of the laminae, and with conspicuous, straw-colored midribs. Another specimen, <italic>Lopes 593</italic> at <named-content xmlns:xlink="http://www.w3.org/1999/xlink" content-type="dwc:institutional_code" xlink:type="simple">RB</named-content> ([<named-content xmlns:xlink="http://www.w3.org/1999/xlink" content-type="dwc:institutional_code" xlink:type="simple">RB</named-content> 375877]-image!) is identified as <italic><tp:taxon-name><tp:taxon-name-part taxon-name-part-type="genus">Selaginella</tp:taxon-name-part> <tp:taxon-name-part taxon-name-part-type="species">tenuissima</tp:taxon-name-part></tp:taxon-name></italic> Fée, which is a creeping to prostrate species with usually cordate median leaves.</p></tp:treatment-sec><ref-list><ref id="B39"><mixed-citation xmlns:xlink="http://www.w3.org/1999/xlink" xlink:type="simple"><institution xlink:type="simple">WWF</institution> (<year>2015</year>) <source>World Wildlife Fund. Northern South America: Northeastern coastal and interior Brazil</source>. <ext-link xlink:type="simple" ext-link-type="uri" xlink:href="https://www.worldwildlife.org/ecoregions/nt0152">https://www.worldwildlife.org/ecoregions/nt0152</ext-link> [<date-in-citation content-type="access-date">accessed 25.07.15</date-in-citation>] </mixed-citation></ref><ref id="B35"><mixed-citation xmlns:xlink="http://www.w3.org/1999/xlink" xlink:type="simple"><person-group><name name-style="western"><surname>Valdespino</surname><given-names>IA</given-names></name></person-group> (<year>2015c</year>) <article-title>Two new species and a new record of <italic><tp:taxon-name><tp:taxon-name-part taxon-name-part-type="genus">Selaginella</tp:taxon-name-part></tp:taxon-name></italic> (<tp:taxon-name><tp:taxon-name-part taxon-name-part-type="family">Selaginellaceae</tp:taxon-name-part></tp:taxon-name>) from Bolivia.</article-title> <source>Novon</source> <volume>24</volume>: <fpage>96</fpage>–<lpage>105</lpage>. doi: <ext-link xlink:type="simple" ext-link-type="doi" xlink:href="10.3417/2011022">10.3417/2011022</ext-link> </mixed-citation></ref></ref-list></tp:taxon-treatment>
