# Supplementary material for: Novelties in Selaginella (Selaginellaceae – Lycopodiophyta), with emphasis on Brazilian species
Source: PhytoKeys. 2015 Dec 15;(57):93–133. doi: 10.3897/phytokeys.57.6489 (PMC4698516; doi:10.3897/phytokeys.57.6489)
Supplement: XML Treatment for Selaginella stomatoloma [file phytokeys.57.6489-treatment4.xml]

<!DOCTYPE tp:taxon-treatment
  PUBLIC "-//TaxonX//DTD Taxonomic Treatment Publishing DTD v0 20100105//EN" "tax-treatment-NSO.dtd">
<tp:taxon-treatment xmlns:tp="http://www.plazi.org/taxpub"><tp:treatment-meta><kwd-group><label>Taxon classification</label><kwd><named-content content-type="kingdom">Plantae</named-content></kwd><kwd><named-content content-type="order">Selaginellales</named-content></kwd><kwd><named-content content-type="family">Selaginellaceae</named-content></kwd></kwd-group><mixed-citation publication-type="journal"><person-group><name><surname>Valdespino</surname><given-names>Iván A.</given-names></name></person-group><article-title>Novelties in <italic><tp:taxon-name><tp:taxon-name-part taxon-name-part-type="genus">Selaginella</tp:taxon-name-part></tp:taxon-name></italic> (<tp:taxon-name><tp:taxon-name-part taxon-name-part-type="family">Selaginellaceae</tp:taxon-name-part></tp:taxon-name> – <tp:taxon-name><tp:taxon-name-part taxon-name-part-type="phylum">Lycopodiophyta</tp:taxon-name-part></tp:taxon-name>), with emphasis on Brazilian species</article-title><source>PhytoKeys</source><day>15</day><month>12</month><year>2015</year><volume>2015</volume><issue>57</issue><fpage>93</fpage><lpage>133</lpage><pub-id pub-id-type="doi">10.3897/phytokeys.57.6489</pub-id></mixed-citation></tp:treatment-meta><tp:nomenclature><tp:taxon-name>
                        <tp:taxon-name-part taxon-name-part-type="genus">Selaginella</tp:taxon-name-part>
                        <tp:taxon-name-part taxon-name-part-type="species">stomatoloma</tp:taxon-name-part>
                    <object-id xmlns:xlink="http://www.w3.org/1999/xlink" content-type="ipni" xlink:type="simple">urn:lsid:ipni.org:names:77151574-1</object-id></tp:taxon-name><tp:taxon-authority>Valdespino</tp:taxon-authority><tp:taxon-status xmlns:xlink="http://www.w3.org/1999/xlink" xlink:type="simple">sp. nov.</tp:taxon-status><xref ref-type="fig" rid="F10">Figure 10</xref><!--PageBreak--><!--PageBreak--><!--PageBreak--><!--PageBreak--></tp:nomenclature><tp:treatment-sec sec-type="Diagnosis"><title>Diagnosis.</title><p><italic><tp:taxon-name><tp:taxon-name-part taxon-name-part-type="genus">Selaginella</tp:taxon-name-part> <tp:taxon-name-part taxon-name-part-type="species">stomatoloma</tp:taxon-name-part></tp:taxon-name></italic> differs from the recently described <italic><tp:taxon-name><tp:taxon-name-part taxon-name-part-type="genus">Selaginella</tp:taxon-name-part> <tp:taxon-name-part taxon-name-part-type="species">saltuicola</tp:taxon-name-part></tp:taxon-name></italic> Valdespino by having the upper surfaces of the leaves with glabrous (vs. papillate) cells, the lateral leaf lower surfaces without (vs. with) papillate idioblasts and with marginal cells glabrous (vs. papillate), and acute (vs. rounded to broadly acute) apices, the median leaf margins comprising slightly elongate and glabrous (vs. strongly elongate and papillate) cells, these denticulate (vs. entire), with short-acuminate (vs. acute) apices, and upper surfaces with few submedial and submarginal stomata (vs. stomata throughout laminae).</p></tp:treatment-sec><tp:treatment-sec sec-type="Type"><title>Type.</title><p><bold>BRAZIL</bold>. Pará: Canaã dos Carajás, S11D, UTM-Zone 22M: 9293819 575625 [<named-content xmlns:xlink="http://www.w3.org/1999/xlink" content-type="dwc:verbatimCoordinates" xlink:type="simple">06°23'08"S, 50°18'58.24"W</named-content>], 31 Aug 2010, <italic>T.E. Almeida et al. 2518</italic> (holotype: <named-content xmlns:xlink="http://www.w3.org/1999/xlink" content-type="dwc:institutional_code" xlink:type="simple"><named-content content-type="dwc:institutional_code" xlink:type="simple">PMA</named-content></named-content>! [PMA103369]; isotype: <named-content xmlns:xlink="http://www.w3.org/1999/xlink" content-type="dwc:institutional_code" xlink:type="simple">BHCB</named-content> [BHCB142524]-n.v.).</p></tp:treatment-sec><tp:treatment-sec sec-type="Description"><title>Description.</title><p><italic>Plants</italic> epipetric. <italic>Stems</italic> decumbent to ascending, stramineous, 3–6 cm long, 0.2–0.5 mm diam., non-articulate, not flagelliform, stoloniferous, 1- or 2-branched. <italic>Rhizophores</italic> axillary, borne on proximal ¼–¾ of stems, filiform, 0.05 or 0.15 mm diam. <italic>Leaves</italic> heteromorphic throughout, membranaceous, both surfaces glabrous, upper surfaces green, lower surfaces silvery green. <italic>Lateral leaves</italic> spreading to ascending near branches and stem apices, ovate-elliptic to ovate-oblong, 1.5–2.0 × 0.8–0.9 mm; bases rounded, acroscopic bases slightly overlapping stems, basiscopic bases free from stems; margins greenish with the cells quadrangular, sinuate-walled, glabrous, mostly entire and denticulate near apices or denticulate throughout; apices acute and variously tipped by 1 or 2 teeth; both surfaces without idioblasts, upper surfaces comprising quadrangular to rounded, sinuate-walled, glabrous cells, with stomata submarginal, particularly on distal ½ and throughout margins, lower surfaces comprising elongate, sinuate-walled, glabrous cells, with stomata in 3–5 rows along midribs and throughout acroscopic halves of the laminae. <italic>Median leaves</italic> distant or imbricate near branches and stem apices, ascending, ovate-elliptic or elliptic, 0.7–1.1 × 0.3–0.6 mm; bases rounded to slightly oblique; margins greenish or narrowly hyaline in a band 2 or 3 cells wide, the cells slightly elongate, straight-walled and glabrous parallel to margins, denticulate throughout; apices short-acuminate, each acumen 0.05–1.05 mm, denticulate on upper surfaces, tipped by 1 or 2 teeth; both surfaces without idioblasts, upper surfaces comprising quadrangular to rounded, sinuate-walled, glabrous cells, with stomata in 1–3 rows along midribs, with a few submedial and submarginal <!--PageBreak--><!--PageBreak-->and throughout margins, lower surfaces comprising elongate, sinuate-walled cells, without stomata. <italic>Axillary leaves</italic> similar to lateral leaves. <italic>Strobili</italic> terminal on branch tips, quadrangular, 1.5–6.0 mm. <italic>Sporophylls</italic> monomorphic, without a laminar flap, each with a strongly developed and seemingly entire or denticulate keel along midribs, ovate or the ventral ones broadly ovate, 0.9–1.2 × 0.4–0.7 mm; bases rounded; margins narrowly hyaline (less so on ventral sporophylls), denticulate; apices acute to short-acuminate, each acumen 0.05–0.1 mm with margins dentate and tipped by 1–2 teeth; <italic>dorsal sporophylls</italic> with upper surfaces green and cells as in median leaves, including stomata, lower surfaces greenish and comprising elongate, sinuate-walled cells; <italic>ventral sporophylls</italic> with both surfaces greenish, comprising elongate, sinuate-walled cells. <italic>Megasporangia</italic> in 2 ventral rows or few and intermixed with microsporangia; <italic>megaspores</italic> yellow, mostly immature, rugulate-reticulate on proximal faces, reticulate on distal faces, microstructure not examined, ca. 200 µm. <italic>Microsporangia</italic> in 2 dorsal rows and on ventral rows or also in axil of median leaves immediately below strobili; <italic>microspores</italic> light orange, ornamentation and diameter not determined.</p></tp:treatment-sec><tp:treatment-sec sec-type="Habitat and distribution"><title>Habitat and distribution.</title><p><italic><tp:taxon-name><tp:taxon-name-part taxon-name-part-type="genus">Selaginella</tp:taxon-name-part> <tp:taxon-name-part taxon-name-part-type="species">stomatoloma</tp:taxon-name-part></tp:taxon-name></italic> is an epipetric species known only from the state of Pará in Brazil. It grows in dense lowland to premontane wet forests, probably at 200–800 m.</p></tp:treatment-sec><tp:treatment-sec sec-type="Etymology"><title>Etymology.</title><p>The specific epithet is derived from the Greek <italic>stoma</italic>, meaning mouth, and <italic>loma</italic>, fringe or border; together these refer to the many stomata found on leaf margins.</p></tp:treatment-sec><tp:treatment-sec sec-type="Conservation status"><title>Conservation status.</title><p><italic><tp:taxon-name><tp:taxon-name-part taxon-name-part-type="genus">Selaginella</tp:taxon-name-part> <tp:taxon-name-part taxon-name-part-type="species">stomatoloma</tp:taxon-name-part></tp:taxon-name></italic> is known only from three collections made in de Carajás National Forest, Brazil. This area is threatened by deforestation due to cattle ranching and large-scale mining (<xref ref-type="bibr" rid="B18">Pinheiro et al. 2012</xref>). Therefore, <italic><tp:taxon-name><tp:taxon-name-part taxon-name-part-type="genus">Selaginella</tp:taxon-name-part> <tp:taxon-name-part taxon-name-part-type="species">stomatoloma</tp:taxon-name-part></tp:taxon-name></italic> is considered Vulnerable (<abbrev xmlns:xlink="http://www.w3.org/1999/xlink" xlink:title="Vulnerable" xlink:type="simple">VU</abbrev>).</p></tp:treatment-sec><tp:treatment-sec sec-type="Additional specimens examined"><title>Additional specimens examined</title><p><bold>(paratypes). BRAZIL</bold>. <bold>Pará</bold>: Canaã dos Carajás, S11D, [ca. <named-content xmlns:xlink="http://www.w3.org/1999/xlink" content-type="dwc:verbatimCoordinates" xlink:type="simple">06°23'08"S, 50°18'58.24"W</named-content>], 23 May 2012, <italic>Salino et al. 15284</italic> (<named-content xmlns:xlink="http://www.w3.org/1999/xlink" content-type="dwc:institutional_code" xlink:type="simple">BHCB</named-content>, <named-content xmlns:xlink="http://www.w3.org/1999/xlink" content-type="dwc:institutional_code" xlink:type="simple"><named-content content-type="dwc:institutional_code" xlink:type="simple">PMA</named-content></named-content>), 27 Aug 2012, <italic>Salino et al. 15492</italic> (<named-content xmlns:xlink="http://www.w3.org/1999/xlink" content-type="dwc:institutional_code" xlink:type="simple">BHCB</named-content>, <named-content xmlns:xlink="http://www.w3.org/1999/xlink" content-type="dwc:institutional_code" xlink:type="simple"><named-content content-type="dwc:institutional_code" xlink:type="simple">PMA</named-content></named-content>).</p></tp:treatment-sec><tp:treatment-sec sec-type="Discussion"><title>Discussion.</title><p>The minute plant size, stomata along leaf margins (Fig. <xref ref-type="fig" rid="F10">10</xref>), and microsporangia in the axils of the median leaves near the strobili are features that <italic><tp:taxon-name><tp:taxon-name-part taxon-name-part-type="genus">Selaginella</tp:taxon-name-part> <tp:taxon-name-part taxon-name-part-type="species">stomatoloma</tp:taxon-name-part></tp:taxon-name></italic> shares with <italic><tp:taxon-name><tp:taxon-name-part taxon-name-part-type="genus">Selaginella</tp:taxon-name-part> <tp:taxon-name-part taxon-name-part-type="species">saltuicola</tp:taxon-name-part></tp:taxon-name></italic>. They differ, however, by the characters discussed in the diagnosis.</p><fig id="F10" position="float" orientation="portrait"><label>Figure 10.</label><caption><p><italic><tp:taxon-name><tp:taxon-name-part taxon-name-part-type="genus">Selaginella</tp:taxon-name-part> <tp:taxon-name-part taxon-name-part-type="species">stomatoloma</tp:taxon-name-part></tp:taxon-name></italic> Valdespino. <bold>A</bold> Section of upper surface of stem <bold>B</bold> Upper surface of median leaf <bold>C</bold> Close-up of base and proximal portion of median leaf, upper surface; note marginal (a) and submarginal stomata (b) <bold>D</bold> Close-up of proximal portion and apex of median leaf, upper surface; note marginal (a) and submarginal (b) stomata <bold>E</bold> Section of lower surface of stem <bold>F</bold> Lower surface of lateral leaf; note marginal stomata (a) <bold>G</bold> Close-up of base and proximal portion of lateral leaf, lower surface; note marginal (a) and submarginal (b) stomata <bold>H</bold> Upper surface of lateral leaf. <bold>A–H</bold> taken from the holotype, <italic>Almeida et al. 2518</italic> (<named-content xmlns:xlink="http://www.w3.org/1999/xlink" content-type="dwc:institutional_code" xlink:type="simple"><named-content content-type="dwc:institutional_code" xlink:type="simple">PMA</named-content></named-content>).</p></caption><graphic xmlns:xlink="http://www.w3.org/1999/xlink" xlink:href="phytokeys-057-093-g010.jpg" position="float" orientation="portrait" xlink:type="simple" id="oo_69727.jpg"/></fig><p>The presence of stomata along leaf margins seems to be a more common feature in <italic><tp:taxon-name><tp:taxon-name-part taxon-name-part-type="genus">Selaginella</tp:taxon-name-part></tp:taxon-name></italic> than previously realized. This distribution was shown to occur in several species by, for example, <xref ref-type="bibr" rid="B7">Harvey-Gibson (1897)</xref>, <xref ref-type="bibr" rid="B23">Schulz et al. (2010)</xref>, <xref ref-type="bibr" rid="B40">Youguang and Tan (2013)</xref>, and <xref ref-type="bibr" rid="B38">Valdespino et al. (2015)</xref>, and are described here in <italic><tp:taxon-name><tp:taxon-name-part taxon-name-part-type="genus">Selaginella</tp:taxon-name-part> <tp:taxon-name-part taxon-name-part-type="species">nanuzae</tp:taxon-name-part></tp:taxon-name></italic> (Fig. <xref ref-type="fig" rid="F1">1</xref>, <xref ref-type="fig" rid="F2">2</xref>), <italic><tp:taxon-name><tp:taxon-name-part taxon-name-part-type="genus">Selaginella</tp:taxon-name-part> <tp:taxon-name-part taxon-name-part-type="species">neospringiana</tp:taxon-name-part></tp:taxon-name></italic> (Fig. <xref ref-type="fig" rid="F4">4</xref>), <italic><tp:taxon-name><tp:taxon-name-part taxon-name-part-type="genus">Selaginella</tp:taxon-name-part> <tp:taxon-name-part taxon-name-part-type="species">pellucidopunctata</tp:taxon-name-part></tp:taxon-name></italic> (Fig. <xref ref-type="fig" rid="F7">7</xref>, <xref ref-type="fig" rid="F8">8</xref>), <italic><tp:taxon-name><tp:taxon-name-part taxon-name-part-type="genus">Selaginella</tp:taxon-name-part> <tp:taxon-name-part taxon-name-part-type="species">stomatoloma</tp:taxon-name-part></tp:taxon-name></italic> (Fig. <xref ref-type="fig" rid="F10">10</xref>), and <italic><tp:taxon-name><tp:taxon-name-part taxon-name-part-type="genus">Selaginella</tp:taxon-name-part> <tp:taxon-name-part taxon-name-part-type="species">trygonoides</tp:taxon-name-part></tp:taxon-name></italic> (Fig. <xref ref-type="fig" rid="F12">12</xref>), as well as being present on the outer margin of median leaves of <italic><tp:taxon-name><tp:taxon-name-part taxon-name-part-type="genus">Selaginella</tp:taxon-name-part> <tp:taxon-name-part taxon-name-part-type="species">roraimensis</tp:taxon-name-part></tp:taxon-name></italic> Baker (see Fig. <xref ref-type="fig" rid="F11">11C</xref> in <xref ref-type="bibr" rid="B2">Alston et al. 1981</xref>: 284, shown as <italic><tp:taxon-name><tp:taxon-name-part taxon-name-part-type="genus">Selaginella</tp:taxon-name-part> <tp:taxon-name-part taxon-name-part-type="species">scintillata</tp:taxon-name-part></tp:taxon-name></italic> Alston). <xref ref-type="bibr" rid="B40">Youguang and Tan (2013)</xref> hypothesized that leaf marginal stomata were non-functional; however, the widespread occurrence of this feature in morphologically distinct species from diverse regions of the world indicate the contrary, particularly when one considers their fundamental role in plant physiology. It seems evolutionarily inefficient for <italic><tp:taxon-name><tp:taxon-name-part taxon-name-part-type="genus">Selaginella</tp:taxon-name-part></tp:taxon-name></italic> to develop leaf marginal stomata (as well as on other parts <!--PageBreak-->of the lamina), besides those along the midribs, if they were not active in playing key roles in plant photosynthesis. In the absence of experimental evidence to the contrary, they are here considered functional. Nevertheless, these competing explanations for the distribution and physiological importance of stomata on <italic><tp:taxon-name><tp:taxon-name-part taxon-name-part-type="genus">Selaginella</tp:taxon-name-part></tp:taxon-name></italic> highlight the need for detailed experimental studies, to address functional issues.</p><fig id="F11" position="float" orientation="portrait"><label>Figure 11.</label><caption><p><italic><tp:taxon-name><tp:taxon-name-part taxon-name-part-type="genus">Selaginella</tp:taxon-name-part> <tp:taxon-name-part taxon-name-part-type="species">trygonoides</tp:taxon-name-part></tp:taxon-name></italic> Valdespino. <bold>A</bold> Section of upper surface of stem <bold>B</bold> Upper surface of median leaf; note submarginal stomata (a) on inner half of the lamina <bold>C</bold> Close-up of inner margin of median leaf, upper surface; note submarginal stomata (a) <bold>D</bold> Close-up of median leaf upper surface; note papillae on cell lumen <bold>E</bold> Upper surface of median leaf; note submarginal stomata on inner half of the lamina <bold>F</bold> Close-up of base, portion of inner margin and inner half of lamina (note stomata), and portion of outer margin and outer half of lamina of median leaf, upper surface <bold>G</bold> Upper surface of lateral leaf and portion of median leaves, upper surface <bold>H</bold> Close-up of distal portion and apex of lateral leaf, upper surface. <bold>A–H</bold> taken from the holotype, <italic>Almeida et al. 1994</italic> (<named-content xmlns:xlink="http://www.w3.org/1999/xlink" content-type="dwc:institutional_code" xlink:type="simple"><named-content content-type="dwc:institutional_code" xlink:type="simple">PMA</named-content></named-content>).</p></caption><graphic xmlns:xlink="http://www.w3.org/1999/xlink" xlink:href="phytokeys-057-093-g011.jpg" position="float" orientation="portrait" xlink:type="simple" id="oo_69728.jpg"/></fig><fig id="F12" position="float" orientation="portrait"><label>Figure 12.</label><caption><p><italic><tp:taxon-name><tp:taxon-name-part taxon-name-part-type="genus">Selaginella</tp:taxon-name-part> <tp:taxon-name-part taxon-name-part-type="species">trygonoides</tp:taxon-name-part></tp:taxon-name></italic> Valdespino. <bold>A</bold> Section of lower surface of stem <bold>B</bold> Lower surface of lateral leaf <bold>C</bold> Close-up of base and proximal portion of lateral leaf, lower surface; note marginal stomata (a) <bold>D</bold> Close-up of distal portion and apex of lateral leaf, lower surface <bold>E</bold> Lower surface of axillary leaf and portions of lateral leaves <bold>F</bold> Upper surface of lateral leaf <bold>G</bold> Close-up of base and proximal portion of lateral leaf, upper surface <bold>H</bold> Close-up of distal portion and apex of lateral leaf, upper surface; note marginal stoma (a). <bold>A–H</bold> taken from the holotype, <italic>Almeida et al. 1994</italic> (<named-content xmlns:xlink="http://www.w3.org/1999/xlink" content-type="dwc:institutional_code" xlink:type="simple"><named-content content-type="dwc:institutional_code" xlink:type="simple">PMA</named-content></named-content>).</p></caption><graphic xmlns:xlink="http://www.w3.org/1999/xlink" xlink:href="phytokeys-057-093-g012.jpg" position="float" orientation="portrait" xlink:type="simple" id="oo_69729.jpg"/></fig></tp:treatment-sec><tp:treatment-sec><!--Section generated to contain objects referenced in tp:taxon-treatment.--><fig id="F1" position="float" orientation="portrait"><label>Figure 1.</label><caption><p><italic><tp:taxon-name><tp:taxon-name-part taxon-name-part-type="genus">Selaginella</tp:taxon-name-part> <tp:taxon-name-part taxon-name-part-type="species">nanuzae</tp:taxon-name-part></tp:taxon-name></italic> Valdespino. <bold>A</bold> Section of upper surface of stem <bold>B</bold> Upper surface of median leaf <bold>C</bold> Close-up of base and proximal portion of median leaf, upper surface; note marginal (a) and submarginal (b) stoma, and outer base tufted with long cilia (c) <bold>D</bold> Close-up of distal portion and apex of median leaf, upper surface <bold>E</bold> Section of upper surface of stem <bold>F</bold> Close-up of outer half of median leaf, upper surface <bold>G</bold> Close-up-of inner half of median leaf, upper surface <bold>H</bold> Lower surface of median leaf. <bold>A–H</bold> taken from the holotype, <italic>Salino et al. 7788</italic> (<named-content xmlns:xlink="http://www.w3.org/1999/xlink" content-type="dwc:institutional_code" xlink:type="simple"><named-content content-type="dwc:institutional_code" xlink:type="simple">PMA</named-content></named-content>).</p></caption><graphic xmlns:xlink="http://www.w3.org/1999/xlink" xlink:href="phytokeys-057-093-g001.jpg" position="float" orientation="portrait" xlink:type="simple" id="oo_69718.jpg"/></fig><fig id="F2" position="float" orientation="portrait"><label>Figure 2.</label><caption><p><italic><tp:taxon-name><tp:taxon-name-part taxon-name-part-type="genus">Selaginella</tp:taxon-name-part> <tp:taxon-name-part taxon-name-part-type="species">nanuzae</tp:taxon-name-part></tp:taxon-name></italic> Valdespino. <bold>A</bold> Section of lower surface of stem <bold>B</bold> Lower surface of lateral leaf <bold>C</bold> Close-up of base and distal portion of lateral leaf, lower surface <bold>D</bold> Close-up of acroscopic half of lateral leaf near base, lower surface <bold>E</bold> Close-up of distal portion and apex of lateral leaf, lower surface <bold>F</bold> Close-up of portion of basiscopic margin of lateral leaf near apex, lower surface; note marginal stoma (a) <bold>G</bold> Upper surface of lateral leaf <bold>H</bold> Close-up of upper surface of lateral leaf. <bold>A–H</bold> taken from the holotype, <italic>Salino et al. 7788</italic> (<named-content xmlns:xlink="http://www.w3.org/1999/xlink" content-type="dwc:institutional_code" xlink:type="simple"><named-content content-type="dwc:institutional_code" xlink:type="simple">PMA</named-content></named-content>).</p></caption><graphic xmlns:xlink="http://www.w3.org/1999/xlink" xlink:href="phytokeys-057-093-g002.jpg" position="float" orientation="portrait" xlink:type="simple" id="oo_69719.jpg"/></fig><fig id="F4" position="float" orientation="portrait"><label>Figure 4.</label><caption><p><italic><tp:taxon-name><tp:taxon-name-part taxon-name-part-type="genus">Selaginella</tp:taxon-name-part> <tp:taxon-name-part taxon-name-part-type="species">neospringiana</tp:taxon-name-part></tp:taxon-name></italic> Valdespino. <bold>A</bold> Section of upper surface of stem <bold>B</bold> Upper surface of median leaf <bold>C</bold> Close-up of base and proximal portion of median leaf, upper surface <bold>D</bold> Close-up of distal portion and apex of median leaf, upper surface <bold>E</bold> Section of lower surface of stem <bold>F</bold> Lower surface of lateral leaf; note marginal stoma (a) <bold>G</bold> Close-up of proximal portion and base of lateral leaf, lower surface; note marginal stoma (a) on basiscopic margin and on outer margin of median leaf (far, lower right) <bold>H</bold> Close-up of distal portion and apex of lateral leaf, lower surface; note marginal stoma (a). <bold>A–H</bold> taken from the isotype, <italic>Glaziou 11723</italic> (<named-content xmlns:xlink="http://www.w3.org/1999/xlink" content-type="dwc:institutional_code" xlink:type="simple"><named-content content-type="dwc:institutional_code" xlink:type="simple">PMA</named-content></named-content>).</p></caption><graphic xmlns:xlink="http://www.w3.org/1999/xlink" xlink:href="phytokeys-057-093-g004.jpg" position="float" orientation="portrait" xlink:type="simple" id="oo_69721.jpg"/></fig><fig id="F7" position="float" orientation="portrait"><label>Figure 7.</label><caption><p><italic><tp:taxon-name><tp:taxon-name-part taxon-name-part-type="genus">Selaginella</tp:taxon-name-part> <tp:taxon-name-part taxon-name-part-type="species">pellucidopunctata</tp:taxon-name-part></tp:taxon-name></italic> Valdespino. <bold>A</bold> Section of upper surface of stem <bold>B</bold> Upper surface of median leaf <bold>C</bold> Close-up of base and proximal portion of median leaf, upper surface; note marginal stoma (a) on outer margin <bold>D</bold> Close-up of median leaf, distal region, upper surface <bold>E</bold> Close-up of apex of median leaf, upper and lower surfaces; note marginal stoma (a) on basiscopic margin of lateral leaf, upper surface <bold>F</bold> Upper surface of lateral leaf; note marginal stoma (a) on basiscopic margin and submarginal tooth (b) <bold>G</bold> Close-up of base and proximal portion of lateral leaf, upper surface; note marginal stoma (a) on basiscopic margin <bold>H</bold> Close-up of distal portion and apex of lateral leaf, upper surface; note submarginal tooth (b). <bold>A–H</bold> taken from the isotype, <italic>Oliveira 1094</italic> (<named-content xmlns:xlink="http://www.w3.org/1999/xlink" content-type="dwc:institutional_code" xlink:type="simple"><named-content content-type="dwc:institutional_code" xlink:type="simple">PMA</named-content></named-content>).</p></caption><graphic xmlns:xlink="http://www.w3.org/1999/xlink" xlink:href="phytokeys-057-093-g007.jpg" position="float" orientation="portrait" xlink:type="simple" id="oo_69724.jpg"/></fig><fig id="F8" position="float" orientation="portrait"><label>Figure 8.</label><caption><p><italic><tp:taxon-name><tp:taxon-name-part taxon-name-part-type="genus">Selaginella</tp:taxon-name-part> <tp:taxon-name-part taxon-name-part-type="species">pellucidopunctata</tp:taxon-name-part></tp:taxon-name></italic> Valdespino. <bold>A</bold> Section of lower surface of stem <bold>B</bold> Lower surface of lateral leaf <bold>C</bold> Close-up of distal portion and apex of lateral leaf, lower surface; note elongate, straight-walled, and papillate cells (idioblasts) <bold>D</bold> Close-up of lateral leaf, lower surface; note elongate, straight-walled, and papillate cells (idioblasts) <bold>E</bold> Strobilus, upper surface; note dorsal (Ds) and ventral (Vs) sporophyll <bold>F</bold> Dorsal sporophylls, adaxial- (F-1) and abaxial surfaces (F-2); note acroscopic margin (Ma) and basiscopic margin (Mb), this usually referred to as laminar flap (lf), stomata (a) throughout lamina and midrib, as well as tooth-like projections (b) on midrib and lamina, abaxial (upper) surface, marginal tooth projections (c), and ligule (d) <bold>G</bold> Strobilus, lower surface; note dorsal- (Ds) and ventral (Vs) sporophyll <bold>H</bold> Ventral sporophyll, adaxial (lower) surface. <bold>A–H</bold> taken from the isotype, <italic>Oliveira 1094</italic> (<named-content xmlns:xlink="http://www.w3.org/1999/xlink" content-type="dwc:institutional_code" xlink:type="simple"><named-content content-type="dwc:institutional_code" xlink:type="simple">PMA</named-content></named-content>).</p></caption><graphic xmlns:xlink="http://www.w3.org/1999/xlink" xlink:href="phytokeys-057-093-g008.jpg" position="float" orientation="portrait" xlink:type="simple" id="oo_69725.jpg"/></fig></tp:treatment-sec><ref-list><ref id="B18"><mixed-citation xmlns:xlink="http://www.w3.org/1999/xlink" xlink:type="simple"><person-group><name name-style="western"><surname>Pinheiro</surname><given-names>LC</given-names></name><name name-style="western"><surname>Bitar</surname><given-names>YOC</given-names></name><name name-style="western"><surname>Galatti</surname><given-names>U</given-names></name><name name-style="western"><surname>Neckel-Oliveira</surname><given-names>S</given-names></name><name name-style="western"><surname>Costa</surname><given-names>MCS</given-names></name></person-group> (<year>2012</year>) <article-title>Amphibians from southeastern state of Pará: Carajás region, northern Brazil.</article-title> <source>Check List</source> <volume>8</volume>: <fpage>693</fpage>–<lpage>702</lpage>. </mixed-citation></ref><ref id="B7"><mixed-citation xmlns:xlink="http://www.w3.org/1999/xlink" xlink:type="simple"><person-group><name name-style="western"><surname>Harvey-Gibson</surname><given-names>RJ</given-names></name></person-group> (<year>1897</year>) <article-title>Contributions towards a knowledge of the anatomy of the genus <italic><tp:taxon-name><tp:taxon-name-part taxon-name-part-type="genus">Selaginella</tp:taxon-name-part></tp:taxon-name></italic> Spr. Part III. The leaf.</article-title> <source>Annals of Botany</source> <volume>11</volume>: <fpage>123</fpage>–<lpage>155</lpage>. </mixed-citation></ref><ref id="B23"><mixed-citation xmlns:xlink="http://www.w3.org/1999/xlink" xlink:type="simple"><person-group><name name-style="western"><surname>Schulz</surname><given-names>C</given-names></name><name name-style="western"><surname>Little</surname><given-names>DP</given-names></name><name name-style="western"><surname>Stevenson</surname><given-names>DW</given-names></name><name name-style="western"><surname>Bauer</surname><given-names>D</given-names></name><name name-style="western"><surname>Moloney</surname><given-names>C</given-names></name><name name-style="western"><surname>Stützel</surname><given-names>T</given-names></name></person-group> (<year>2010</year>) <article-title>An overview of the morphology, anatomy, and life cycle of a new model species: The lycophyte <italic><tp:taxon-name><tp:taxon-name-part taxon-name-part-type="genus">Selaginella</tp:taxon-name-part> <tp:taxon-name-part taxon-name-part-type="species">apoda</tp:taxon-name-part></tp:taxon-name></italic> (L.) Spring.</article-title> <source>International Journal of Plant Sciences</source> <volume>171</volume>: <fpage>693</fpage>–<lpage>712</lpage>. doi: <ext-link xlink:type="simple" ext-link-type="doi" xlink:href="10.1086/654902">10.1086/654902</ext-link> </mixed-citation></ref><ref id="B40"><mixed-citation xmlns:xlink="http://www.w3.org/1999/xlink" xlink:type="simple"><person-group><name name-style="western"><surname>Youguang</surname><given-names>Y</given-names></name><name name-style="western"><surname>Tan</surname><given-names>BC</given-names></name></person-group> (<year>2013</year>) <article-title>The non-functional stomata on the leaf margin of <italic><tp:taxon-name><tp:taxon-name-part taxon-name-part-type="genus">Selaginella</tp:taxon-name-part></tp:taxon-name></italic>.</article-title> <source>Philippine Journal of Science</source> <volume>142</volume>: <fpage>245</fpage>–<lpage>248</lpage>.</mixed-citation></ref><ref id="B38"><mixed-citation xmlns:xlink="http://www.w3.org/1999/xlink" xlink:type="simple"><person-group><name name-style="western"><surname>Valdespino</surname><given-names>IA</given-names></name><name name-style="western"><surname>Heringer</surname><given-names>G</given-names></name><name name-style="western"><surname>Salino</surname><given-names>A</given-names></name><name name-style="western"><surname>Góes-Neto</surname><given-names>LAA</given-names></name><name name-style="western"><surname>Ceballos</surname><given-names>J</given-names></name></person-group> (<year>2015</year>) <article-title>Seven new species of <tp:taxon-name><tp:taxon-name-part taxon-name-part-type="genus">Selaginella</tp:taxon-name-part> <tp:taxon-name-part taxon-name-part-type="infraspecific-rank">subg.</tp:taxon-name-part> <tp:taxon-name-part taxon-name-part-type="subgenus">Stachygynandrum</tp:taxon-name-part></tp:taxon-name> (<tp:taxon-name><tp:taxon-name-part taxon-name-part-type="family">Selaginellaceae</tp:taxon-name-part></tp:taxon-name>) from Brazil and new synonyms for the genus.</article-title> <source>PhytoKeys</source> <volume>50</volume>: <fpage>61</fpage>–<lpage>99</lpage>. doi: <ext-link xlink:type="simple" ext-link-type="doi" xlink:href="10.3897/phytokeys.50.4873">10.3897/phytokeys.50.4873</ext-link> </mixed-citation></ref><ref id="B2"><mixed-citation xmlns:xlink="http://www.w3.org/1999/xlink" xlink:type="simple"><person-group><name name-style="western"><surname>Alston</surname><given-names>AHG</given-names></name><name name-style="western"><surname>Jermy</surname><given-names>AC</given-names></name><name name-style="western"><surname>Rankin</surname><given-names>JM</given-names></name></person-group> (<year>1981</year>) <article-title>The genus <italic><tp:taxon-name><tp:taxon-name-part taxon-name-part-type="genus">Selaginella</tp:taxon-name-part></tp:taxon-name></italic> in tropical South America.</article-title> <source>Bulletin of the British Museum (Natural History), Botany</source> <volume>9</volume>: <fpage>233</fpage>–<lpage>330</lpage>. </mixed-citation></ref></ref-list></tp:taxon-treatment>
