# Supplementary material for: Novelties in Selaginella (Selaginellaceae – Lycopodiophyta), with emphasis on Brazilian species
Source: PhytoKeys. 2015 Dec 15;(57):93–133. doi: 10.3897/phytokeys.57.6489 (PMC4698516; doi:10.3897/phytokeys.57.6489)
Supplement: XML Treatment for Selaginella trygonoides [file phytokeys.57.6489-treatment5.xml]

<!DOCTYPE tp:taxon-treatment
  PUBLIC "-//TaxonX//DTD Taxonomic Treatment Publishing DTD v0 20100105//EN" "tax-treatment-NSO.dtd">
<tp:taxon-treatment xmlns:tp="http://www.plazi.org/taxpub"><tp:treatment-meta><kwd-group><label>Taxon classification</label><kwd><named-content content-type="kingdom">Plantae</named-content></kwd><kwd><named-content content-type="order">Selaginellales</named-content></kwd><kwd><named-content content-type="family">Selaginellaceae</named-content></kwd></kwd-group><mixed-citation publication-type="journal"><person-group><name><surname>Valdespino</surname><given-names>Iván A.</given-names></name></person-group><article-title>Novelties in <italic><tp:taxon-name><tp:taxon-name-part taxon-name-part-type="genus">Selaginella</tp:taxon-name-part></tp:taxon-name></italic> (<tp:taxon-name><tp:taxon-name-part taxon-name-part-type="family">Selaginellaceae</tp:taxon-name-part></tp:taxon-name> – <tp:taxon-name><tp:taxon-name-part taxon-name-part-type="phylum">Lycopodiophyta</tp:taxon-name-part></tp:taxon-name>), with emphasis on Brazilian species</article-title><source>PhytoKeys</source><day>15</day><month>12</month><year>2015</year><volume>2015</volume><issue>57</issue><fpage>93</fpage><lpage>133</lpage><pub-id pub-id-type="doi">10.3897/phytokeys.57.6489</pub-id></mixed-citation></tp:treatment-meta><tp:nomenclature><tp:taxon-name>
                        <tp:taxon-name-part taxon-name-part-type="genus">Selaginella</tp:taxon-name-part>
                        <tp:taxon-name-part taxon-name-part-type="species">trygonoides</tp:taxon-name-part>
                    <object-id xmlns:xlink="http://www.w3.org/1999/xlink" content-type="ipni" xlink:type="simple">urn:lsid:ipni.org:names:77151575-1</object-id></tp:taxon-name><tp:taxon-authority>Valdespino</tp:taxon-authority><tp:taxon-status xmlns:xlink="http://www.w3.org/1999/xlink" xlink:type="simple">sp. nov.</tp:taxon-status><xref ref-type="fig" rid="F11">Figures 11</xref><xref ref-type="fig" rid="F12">, 12</xref></tp:nomenclature><tp:treatment-sec sec-type="Diagnosis"><title>Diagnosis.</title><p><italic><tp:taxon-name><tp:taxon-name-part taxon-name-part-type="genus">Selaginella</tp:taxon-name-part> <tp:taxon-name-part taxon-name-part-type="species">trygonoides</tp:taxon-name-part></tp:taxon-name></italic> differs from the similar <italic><tp:taxon-name><tp:taxon-name-part taxon-name-part-type="genus">Selaginella</tp:taxon-name-part> <tp:taxon-name-part taxon-name-part-type="species">glazioviana</tp:taxon-name-part></tp:taxon-name></italic> Hieron. by having the upper surfaces of the leaves dull (vs. shiny due to thick waxy deposits covering cell walls), median leaf margins short-ciliate (vs. entire to denticulate) with the arista ½ (vs. usually ¼–⅓) the length of the lamina, and lateral leaves acuminate (vs. broadly acute to acute).</p></tp:treatment-sec><tp:treatment-sec sec-type="Type"><title>Type.</title><p><bold>BRAZIL</bold>. Minas Gerais: Serra do Azeite, Pocrane, <named-content xmlns:xlink="http://www.w3.org/1999/xlink" content-type="dwc:verbatimCoordinates" xlink:type="simple">19°30'12"S, 41°37'47"W</named-content>, 300 m, 1 Jun 2009, <italic>T.E. Almeida, D.T. Souza &amp; M.M.T. Cota 1994</italic> (holotype: <named-content xmlns:xlink="http://www.w3.org/1999/xlink" content-type="dwc:institutional_code" xlink:type="simple"><named-content content-type="dwc:institutional_code" xlink:type="simple">PMA</named-content></named-content>! [PMA103371]; isotype: <named-content xmlns:xlink="http://www.w3.org/1999/xlink" content-type="dwc:institutional_code" xlink:type="simple">BHCB</named-content> [BHCB130573]-n.v.).</p></tp:treatment-sec><tp:treatment-sec sec-type="Description"><title>Description.</title><p><italic>Plants</italic> terrestrial or epipetric. <italic>Stems</italic> ascending to erect, stramineous, 3–5 cm long, 0.2–0.5 mm diam., non-articulate, not flagelliform or stoloniferous, 1- or 2-branched. <italic>Rhizophores</italic> axillary, borne on proximal ¼–½ of stems, filiform, 0.1 or 0.2 mm diam. <italic>Leaves</italic> heteromorphic throughout, chartaceous, both surfaces glabrous, upper surfaces green, lower surfaces silvery green. <italic>Lateral leaves</italic> spreading or ascending, ovate-deltate or ovate-elliptic, 1.5–2.2 × 0.8–1.1 mm; bases rounded, acroscopic bases strongly overlapping stems, basiscopic bases free from stems; acroscopic margins broadly hyaline in a band 2–6 cells wide with the cells elongate, straight-walled, and papillate parallel to margins, papillae in 1 row over each cell lumen, short-ciliate along proximal ½, otherwise dentate distally; basiscopic margins on upper surfaces greenish comprising quadrangular, sinuate-walled, glabrous and papillate cells, on lower surfaces broadly hyaline in a band 2–6 cells wide with the cells as along acroscopic margins, dentate to denticulate throughout; apices acuminate, each acumen 0.1 or 0.2 mm, variously tipped by 1–3 teeth; upper surfaces comprising rounded or quadrangular, sinuate-walled cells, some of these covered by 3–11 papillae, without idioblasts or stomata, lower surfaces comprising elongate, sinuate-walled cells, with few of these papillate and idioblast-like on both sides of the midribs, papillae in 1 row over each cell lumen, with stomata in 2 or 3 rows along midribs and throughout acroscopic half of the lamina. <italic>Median leaves</italic> imbricate or distant, ascending, broadly ovate-elliptic, 0.8–1.2 × 0.5–0.9 mm; bases rounded to slightly oblique; margins broadly hyaline in a band 3–7 cells wide, the cells elongate, straight-walled and papillate parallel to margins, papillae in 1 row over each cell lumen, short-ciliate throughout or along proximal ⅔ and dentate distally; apices long-aristate, each arista 0.4–0.6 mm, denticulate on upper surfaces, tipped by 1–3 teeth; both surfaces with<!--PageBreak--><!--PageBreak-->out idioblasts, upper surfaces comprising rounded or quadrangular, sinuate-walled cells, many of these covered by 4–14 papillae, with stomata in 4 rows along midribs, few scattered throughout inner halves and on margins of outer halves of the laminae, lower surfaces comprising elongate, sinuate-walled cells, without stomata. <italic>Axillary leaves</italic> similar to lateral leaves, except for both margins hyaline and short-ciliate along proximal ½ and distally dentate. <italic>Strobili</italic> terminal on branch tips, loosely quadrangular, 0.5–1.0 cm. <italic>Sporophylls</italic> monomorphic to subdimorphic, without a laminar flap, each with a strongly developed and dentate keel along midribs, ovate to ovate-lanceolate, 0.9–1.2 × 0.4–0.6 mm; bases rounded; margins broadly hyaline (this more obviously so on dorsal sporophylls), short-ciliate or dentate on ventral sporophylls; apices acuminate to short-aristate, each acumen (arista) 0.2–0.4 mm with margins dentate and tipped by 1 or 2 teeth; <italic>dorsal sporophylls</italic> with upper surfaces green and cells as in median leaves, including stomata, lower surfaces silvery green and comprising elongate, sinuate-walled cells; <italic>ventral sporophylls</italic> with both surfaces hyaline, comprising elongate, sinuate-walled cells. <italic>Megasporangia</italic> in 2 ventral rows; <italic>megaspores</italic> yellow, mostly immature, rugulate-reticulate on proximal faces with a prominent equatorial flange, reticulate on distal faces, microstructure not determined, ca. 200 µm. <italic>Microsporangia</italic> in 2 dorsal rows; <italic>microspores</italic> light orange, ornamentation and microstructure not determined.</p></tp:treatment-sec><tp:treatment-sec sec-type="Habitat and distribution"><title>Habitat and distribution.</title><p><italic><tp:taxon-name><tp:taxon-name-part taxon-name-part-type="genus">Selaginella</tp:taxon-name-part> <tp:taxon-name-part taxon-name-part-type="species">trygonoides</tp:taxon-name-part></tp:taxon-name></italic> is known only from the state of Minas Gerais, Brazil, where it may be endemic. It grows on creek banks in Gallery forests or Atlantic semi-deciduous forests vegetation at 185–300 m.</p></tp:treatment-sec><tp:treatment-sec sec-type="Etymology"><title>Etymology.</title><p>The specific epithet is derived from the Latin “<italic>trigon</italic>/<italic>trygonus</italic>”, meaning stingray; it alludes to the shape of the median leaf, which resembles these marine fish.</p></tp:treatment-sec><tp:treatment-sec sec-type="Conservation status"><title>Conservation status.</title><p><italic><tp:taxon-name><tp:taxon-name-part taxon-name-part-type="genus">Selaginella</tp:taxon-name-part> <tp:taxon-name-part taxon-name-part-type="species">trygonoides</tp:taxon-name-part></tp:taxon-name></italic> is known only from two collections made within or nearby populated areas; most likely it is subjected to anthropomorphic pressures. Thus, I tentatively consider it <abbrev xmlns:xlink="http://www.w3.org/1999/xlink" xlink:type="simple"><def><p>Vulnerable </p></def>(VU)</abbrev>.</p></tp:treatment-sec><tp:treatment-sec sec-type="Additional specimen examined"><title>Additional specimen examined</title><p><bold>(paratype). BRAZIL</bold>. <bold>Minas Gerais</bold>: Santa Rita do Itueto, Região da Cachoeira do Pontão, <named-content xmlns:xlink="http://www.w3.org/1999/xlink" content-type="dwc:verbatimCoordinates" xlink:type="simple">19°24'52"S, 41°22'45"W</named-content>, 185 m, 27 May 2009, <italic>Almeida et al. 1960</italic> (<named-content xmlns:xlink="http://www.w3.org/1999/xlink" content-type="dwc:institutional_code" xlink:type="simple">BHCB</named-content>-n.v., <named-content xmlns:xlink="http://www.w3.org/1999/xlink" content-type="dwc:institutional_code" xlink:type="simple"><named-content content-type="dwc:institutional_code" xlink:type="simple">PMA</named-content></named-content>).</p></tp:treatment-sec><tp:treatment-sec sec-type="Discussion"><title>Discussion.</title><p><italic><tp:taxon-name><tp:taxon-name-part taxon-name-part-type="genus">Selaginella</tp:taxon-name-part> <tp:taxon-name-part taxon-name-part-type="species">trygonoides</tp:taxon-name-part></tp:taxon-name></italic> is morphologically close to <italic><tp:taxon-name><tp:taxon-name-part taxon-name-part-type="genus">Selaginella</tp:taxon-name-part> <tp:taxon-name-part taxon-name-part-type="species">glazioviana</tp:taxon-name-part></tp:taxon-name></italic>, but it is distinguished from the latter by the characters of leaf surfaces and apex type, as well as median leaf marginal projections, as discussed in the diagnosis. In addition, <italic><tp:taxon-name><tp:taxon-name-part taxon-name-part-type="genus">Selaginella</tp:taxon-name-part> <tp:taxon-name-part taxon-name-part-type="species">trygonoides</tp:taxon-name-part></tp:taxon-name></italic> grows in lowland vegetation at 185–300 m, whereas <italic><tp:taxon-name><tp:taxon-name-part taxon-name-part-type="genus">Selaginella</tp:taxon-name-part> <tp:taxon-name-part taxon-name-part-type="species">glazioviana</tp:taxon-name-part></tp:taxon-name></italic> is found in montane vegetation at 900–1600 m. <italic><tp:taxon-name><tp:taxon-name-part taxon-name-part-type="genus">Selaginella</tp:taxon-name-part> <tp:taxon-name-part taxon-name-part-type="species">glazioviana</tp:taxon-name-part></tp:taxon-name></italic> was thought to be conspecific with <italic><tp:taxon-name><tp:taxon-name-part taxon-name-part-type="genus">Selaginella</tp:taxon-name-part> <tp:taxon-name-part taxon-name-part-type="species">erectifolia</tp:taxon-name-part></tp:taxon-name></italic> Spring by <xref ref-type="bibr" rid="B1">Alston (1936)</xref>, <xref ref-type="bibr" rid="B21">Reed (1965–1966)</xref>, and <xref ref-type="bibr" rid="B2">Alston et al. (1981)</xref>, but I consider these taxa to be distinct species (see discussion under <italic><tp:taxon-name><tp:taxon-name-part taxon-name-part-type="genus">Selaginella</tp:taxon-name-part> <tp:taxon-name-part taxon-name-part-type="species">glazioviana</tp:taxon-name-part></tp:taxon-name></italic>). <italic><tp:taxon-name><tp:taxon-name-part taxon-name-part-type="genus">Selaginella</tp:taxon-name-part> <tp:taxon-name-part taxon-name-part-type="species">trygonoides</tp:taxon-name-part></tp:taxon-name></italic> differs from <italic><tp:taxon-name><tp:taxon-name-part taxon-name-part-type="genus">Selaginella</tp:taxon-name-part> <tp:taxon-name-part taxon-name-part-type="species">erectifolia</tp:taxon-name-part></tp:taxon-name></italic> by its lateral leaves ovate-deltate (vs. ovate) with the acroscopic margins short-ciliate along proximal ½ (vs. dentate) and apices acuminate (vs. acute), the median leaves with short-ciliate (vs. dentate) margins, apices long-aristate (vs. short-aristate) with each arista ½ (vs. ¼) the length of the lamina, the upper surface with (vs. lacking) stomata on the inner half of the leaf lamina and some cells with the lumen covered by 4–8 (vs. 14–25) papillae.</p><!--PageBreak--><!--PageBreak--><p>Another collection, <italic>Almeida &amp; Souza 336</italic> (<named-content xmlns:xlink="http://www.w3.org/1999/xlink" content-type="dwc:institutional_code" xlink:type="simple"><named-content content-type="dwc:institutional_code" xlink:type="simple">PMA</named-content></named-content>!), gathered in the same general locality of <italic><tp:taxon-name><tp:taxon-name-part taxon-name-part-type="genus">Selaginella</tp:taxon-name-part> <tp:taxon-name-part taxon-name-part-type="species">trygonoides</tp:taxon-name-part></tp:taxon-name></italic>, is provisionally referred to <italic><tp:taxon-name><tp:taxon-name-part taxon-name-part-type="genus">Selaginella</tp:taxon-name-part> <tp:taxon-name-part taxon-name-part-type="species">decomposita</tp:taxon-name-part></tp:taxon-name></italic> Spring. This collection is similar to <italic><tp:taxon-name><tp:taxon-name-part taxon-name-part-type="genus">Selaginella</tp:taxon-name-part> <tp:taxon-name-part taxon-name-part-type="species">trygonoides</tp:taxon-name-part></tp:taxon-name></italic> in having lateral leaves acuminate and median leaves aristate; however it differs by its prostrate to ascending habit, stems to 3-branched, dorsal and ventro-axillary rhizophores, shiny leaves, median leaves dentate throughout with prominent outer bases, lateral leaves ovate-oblong to oblong, and axillary leaves ovate-lanceolate to ovate-elliptic.</p></tp:treatment-sec><tp:treatment-sec><!--Section generated to contain objects referenced in tp:taxon-treatment.--><fig id="F11" position="float" orientation="portrait"><label>Figure 11.</label><caption><p><italic><tp:taxon-name><tp:taxon-name-part taxon-name-part-type="genus">Selaginella</tp:taxon-name-part> <tp:taxon-name-part taxon-name-part-type="species">trygonoides</tp:taxon-name-part></tp:taxon-name></italic> Valdespino. <bold>A</bold> Section of upper surface of stem <bold>B</bold> Upper surface of median leaf; note submarginal stomata (a) on inner half of the lamina <bold>C</bold> Close-up of inner margin of median leaf, upper surface; note submarginal stomata (a) <bold>D</bold> Close-up of median leaf upper surface; note papillae on cell lumen <bold>E</bold> Upper surface of median leaf; note submarginal stomata on inner half of the lamina <bold>F</bold> Close-up of base, portion of inner margin and inner half of lamina (note stomata), and portion of outer margin and outer half of lamina of median leaf, upper surface <bold>G</bold> Upper surface of lateral leaf and portion of median leaves, upper surface <bold>H</bold> Close-up of distal portion and apex of lateral leaf, upper surface. <bold>A–H</bold> taken from the holotype, <italic>Almeida et al. 1994</italic> (<named-content xmlns:xlink="http://www.w3.org/1999/xlink" content-type="dwc:institutional_code" xlink:type="simple"><named-content content-type="dwc:institutional_code" xlink:type="simple">PMA</named-content></named-content>).</p></caption><graphic xmlns:xlink="http://www.w3.org/1999/xlink" xlink:href="phytokeys-057-093-g011.jpg" position="float" orientation="portrait" xlink:type="simple" id="oo_69728.jpg"/></fig><fig id="F12" position="float" orientation="portrait"><label>Figure 12.</label><caption><p><italic><tp:taxon-name><tp:taxon-name-part taxon-name-part-type="genus">Selaginella</tp:taxon-name-part> <tp:taxon-name-part taxon-name-part-type="species">trygonoides</tp:taxon-name-part></tp:taxon-name></italic> Valdespino. <bold>A</bold> Section of lower surface of stem <bold>B</bold> Lower surface of lateral leaf <bold>C</bold> Close-up of base and proximal portion of lateral leaf, lower surface; note marginal stomata (a) <bold>D</bold> Close-up of distal portion and apex of lateral leaf, lower surface <bold>E</bold> Lower surface of axillary leaf and portions of lateral leaves <bold>F</bold> Upper surface of lateral leaf <bold>G</bold> Close-up of base and proximal portion of lateral leaf, upper surface <bold>H</bold> Close-up of distal portion and apex of lateral leaf, upper surface; note marginal stoma (a). <bold>A–H</bold> taken from the holotype, <italic>Almeida et al. 1994</italic> (<named-content xmlns:xlink="http://www.w3.org/1999/xlink" content-type="dwc:institutional_code" xlink:type="simple"><named-content content-type="dwc:institutional_code" xlink:type="simple">PMA</named-content></named-content>).</p></caption><graphic xmlns:xlink="http://www.w3.org/1999/xlink" xlink:href="phytokeys-057-093-g012.jpg" position="float" orientation="portrait" xlink:type="simple" id="oo_69729.jpg"/></fig></tp:treatment-sec><ref-list><ref id="B1"><mixed-citation xmlns:xlink="http://www.w3.org/1999/xlink" xlink:type="simple"><person-group><name name-style="western"><surname>Alston</surname><given-names>AHG</given-names></name></person-group> (<year>1936</year>) <article-title>The Brazilian species of <italic><tp:taxon-name><tp:taxon-name-part taxon-name-part-type="genus">Selaginella</tp:taxon-name-part></tp:taxon-name></italic>.</article-title> <source>Feddes Repertorium Specierum Novarum Regni Vegetabilis</source> <volume>40</volume>: <fpage>303</fpage>–<lpage>319</lpage>. doi: <ext-link xlink:type="simple" ext-link-type="doi" xlink:href="10.1002/fedr.19360402005">10.1002/fedr.19360402005</ext-link> </mixed-citation></ref><ref id="B21"><mixed-citation xmlns:xlink="http://www.w3.org/1999/xlink" xlink:type="simple"><person-group><name name-style="western"><surname>Reed</surname><given-names>CF</given-names></name></person-group> (<year>1965–1966</year>) <article-title>Index Selaginellarum.</article-title> <source>Memórias da Sociedade Broteriana</source> <volume>18</volume>: <fpage>1</fpage>–<lpage>287</lpage>. </mixed-citation></ref><ref id="B2"><mixed-citation xmlns:xlink="http://www.w3.org/1999/xlink" xlink:type="simple"><person-group><name name-style="western"><surname>Alston</surname><given-names>AHG</given-names></name><name name-style="western"><surname>Jermy</surname><given-names>AC</given-names></name><name name-style="western"><surname>Rankin</surname><given-names>JM</given-names></name></person-group> (<year>1981</year>) <article-title>The genus <italic><tp:taxon-name><tp:taxon-name-part taxon-name-part-type="genus">Selaginella</tp:taxon-name-part></tp:taxon-name></italic> in tropical South America.</article-title> <source>Bulletin of the British Museum (Natural History), Botany</source> <volume>9</volume>: <fpage>233</fpage>–<lpage>330</lpage>. </mixed-citation></ref></ref-list></tp:taxon-treatment>
