# Supplementary material for: Novelties in Selaginella (Selaginellaceae – Lycopodiophyta), with emphasis on Brazilian species
Source: PhytoKeys. 2015 Dec 15;(57):93–133. doi: 10.3897/phytokeys.57.6489 (PMC4698516; doi:10.3897/phytokeys.57.6489)
Supplement: XML Treatment for Selaginella beitelii [file phytokeys.57.6489-treatment6.xml]

<!DOCTYPE tp:taxon-treatment
  PUBLIC "-//TaxonX//DTD Taxonomic Treatment Publishing DTD v0 20100105//EN" "tax-treatment-NSO.dtd">
<tp:taxon-treatment xmlns:tp="http://www.plazi.org/taxpub"><tp:treatment-meta><kwd-group><label>Taxon classification</label><kwd><named-content content-type="kingdom">Plantae</named-content></kwd><kwd><named-content content-type="order">Selaginellales</named-content></kwd><kwd><named-content content-type="family">Selaginellaceae</named-content></kwd></kwd-group><mixed-citation publication-type="journal"><person-group><name><surname>Valdespino</surname><given-names>Iván A.</given-names></name></person-group><article-title>Novelties in <italic><tp:taxon-name><tp:taxon-name-part taxon-name-part-type="genus">Selaginella</tp:taxon-name-part></tp:taxon-name></italic> (<tp:taxon-name><tp:taxon-name-part taxon-name-part-type="family">Selaginellaceae</tp:taxon-name-part></tp:taxon-name> – <tp:taxon-name><tp:taxon-name-part taxon-name-part-type="phylum">Lycopodiophyta</tp:taxon-name-part></tp:taxon-name>), with emphasis on Brazilian species</article-title><source>PhytoKeys</source><day>15</day><month>12</month><year>2015</year><volume>2015</volume><issue>57</issue><fpage>93</fpage><lpage>133</lpage><pub-id pub-id-type="doi">10.3897/phytokeys.57.6489</pub-id></mixed-citation></tp:treatment-meta><tp:nomenclature><tp:taxon-name>
                            <tp:taxon-name-part taxon-name-part-type="genus">Selaginella</tp:taxon-name-part>
                            <tp:taxon-name-part taxon-name-part-type="species">beitelii</tp:taxon-name-part>
                        </tp:taxon-name><tp:taxon-authority>A.R. Sm.</tp:taxon-authority><tp:nomenclature-citation-list><tp:nomenclature-citation><tp:taxon-name><tp:taxon-name-part taxon-name-part-type="genus">Selaginella</tp:taxon-name-part> <tp:taxon-name-part taxon-name-part-type="species">beitelii</tp:taxon-name-part></tp:taxon-name><comment> A.R. Sm., Ann. Missouri Bot. Gard. 77: 264. 1990. — Type. Venezuela. Amazonas: Cerro de la Neblina, Camp 7, 5.1 km NE Pico Phelps, along Caño Gardner, <named-content xmlns:xlink="http://www.w3.org/1999/xlink" content-type="dwc:verbatimCoordinates" xlink:type="simple">01°50'40"N, 65°58'10"W</named-content>, 1735 m, 30 Jan 1985, <italic>J. Beitel 85079</italic> (holotype: <named-content xmlns:xlink="http://www.w3.org/1999/xlink" content-type="dwc:institutional_code" xlink:type="simple"><named-content content-type="dwc:institutional_code" xlink:type="simple"><named-content content-type="dwc:institutional_code" xlink:type="simple">UC</named-content></named-content></named-content>! [UC1551881]; isotype: <named-content xmlns:xlink="http://www.w3.org/1999/xlink" content-type="dwc:institutional_code" xlink:type="simple">NY</named-content>! [NY00144076]).</comment></tp:nomenclature-citation></tp:nomenclature-citation-list></tp:nomenclature><tp:treatment-sec sec-type="Additional specimen examined"><title>Additional specimen examined.</title><p><bold>BRAZIL</bold>. <bold>Amazonas</bold>: São Gabriel da Cachoeira, Parque Nacional do Pico da Neblina, trail to Cachoeira Anta, between Camp Lajero and Marco 5 of the borderline between Brazil and Venezuela, <named-content xmlns:xlink="http://www.w3.org/1999/xlink" content-type="dwc:verbatimCoordinates" xlink:type="simple">00°49'08"N, 65°58'01"W</named-content>, 2272 m, 30 Dec 2004, <italic>Carvalho et al. 353</italic> (<named-content xmlns:xlink="http://www.w3.org/1999/xlink" content-type="dwc:institutional_code" xlink:type="simple"><named-content content-type="dwc:institutional_code" xlink:type="simple">INPA</named-content></named-content>-n.v., <named-content xmlns:xlink="http://www.w3.org/1999/xlink" content-type="dwc:institutional_code" xlink:type="simple"><named-content content-type="dwc:institutional_code" xlink:type="simple">PMA</named-content></named-content>).</p></tp:treatment-sec><tp:treatment-sec sec-type="Discussion"><title>Discussion.</title><p><italic><tp:taxon-name><tp:taxon-name-part taxon-name-part-type="genus">Selaginella</tp:taxon-name-part> <tp:taxon-name-part taxon-name-part-type="species">beitelii</tp:taxon-name-part></tp:taxon-name></italic> was considered endemic to Sierra (Cerro) de la Neblina in Venezuela (<xref ref-type="bibr" rid="B24">Smith 1990</xref>). It is now known from the Brazilian side of this mountain. It is terrestrial or epiphytic and characterized by having axillary rhizophores, median leaves broadly ovate to semicordate with the outer base prominently lobed and the inner base oblique, the margins narrowly hyaline (more so on inner ones) and denticulate, and the lamina abruptly tapering towards the apex, the lateral leaves broadly ovate to semicordate with the acroscopic half almost twice as wide as the basiscopic half, the acroscopic margin narrowly hyaline to greenish, the basiscopic margin greenish, and both margins denticulate to entire.</p></tp:treatment-sec><ref-list><ref id="B24"><mixed-citation xmlns:xlink="http://www.w3.org/1999/xlink" xlink:type="simple"><person-group><name name-style="western"><surname>Smith</surname><given-names>AR</given-names></name></person-group> (<year>1990</year>) <article-title>Pteridophytes of the Venezuelan Guayana: New species.</article-title> <source>Annals of the Missouri Botanical Garden</source> <volume>77</volume>: <fpage>249</fpage>–<lpage>273</lpage>. doi: <ext-link xlink:type="simple" ext-link-type="doi" xlink:href="10.2307/2399539">10.2307/2399539</ext-link> </mixed-citation></ref></ref-list></tp:taxon-treatment>
