# Supplementary material for: Novelties in Selaginella (Selaginellaceae – Lycopodiophyta), with emphasis on Brazilian species
Source: PhytoKeys. 2015 Dec 15;(57):93–133. doi: 10.3897/phytokeys.57.6489 (PMC4698516; doi:10.3897/phytokeys.57.6489)
Supplement: XML Treatment for Selaginella cabrerensis [file phytokeys.57.6489-treatment7.xml]

<!DOCTYPE tp:taxon-treatment
  PUBLIC "-//TaxonX//DTD Taxonomic Treatment Publishing DTD v0 20100105//EN" "tax-treatment-NSO.dtd">
<tp:taxon-treatment xmlns:tp="http://www.plazi.org/taxpub"><tp:treatment-meta><kwd-group><label>Taxon classification</label><kwd><named-content content-type="kingdom">Plantae</named-content></kwd><kwd><named-content content-type="order">Selaginellales</named-content></kwd><kwd><named-content content-type="family">Selaginellaceae</named-content></kwd></kwd-group><mixed-citation publication-type="journal"><person-group><name><surname>Valdespino</surname><given-names>Iván A.</given-names></name></person-group><article-title>Novelties in <italic><tp:taxon-name><tp:taxon-name-part taxon-name-part-type="genus">Selaginella</tp:taxon-name-part></tp:taxon-name></italic> (<tp:taxon-name><tp:taxon-name-part taxon-name-part-type="family">Selaginellaceae</tp:taxon-name-part></tp:taxon-name> – <tp:taxon-name><tp:taxon-name-part taxon-name-part-type="phylum">Lycopodiophyta</tp:taxon-name-part></tp:taxon-name>), with emphasis on Brazilian species</article-title><source>PhytoKeys</source><day>15</day><month>12</month><year>2015</year><volume>2015</volume><issue>57</issue><fpage>93</fpage><lpage>133</lpage><pub-id pub-id-type="doi">10.3897/phytokeys.57.6489</pub-id></mixed-citation></tp:treatment-meta><tp:nomenclature><tp:taxon-name>
                            <tp:taxon-name-part taxon-name-part-type="genus">Selaginella</tp:taxon-name-part>
                            <tp:taxon-name-part taxon-name-part-type="species">cabrerensis</tp:taxon-name-part>
                        </tp:taxon-name><tp:taxon-authority>Hieron.</tp:taxon-authority><tp:nomenclature-citation-list><tp:nomenclature-citation><tp:taxon-name><tp:taxon-name-part taxon-name-part-type="genus">Selaginella</tp:taxon-name-part> <tp:taxon-name-part taxon-name-part-type="species">cabrerensis</tp:taxon-name-part></tp:taxon-name><comment> Hieron., Hedwigia 43: 29. 1904. — Type. Colombia. Tolima: Río Cabrera, 500–1000 m, Jan 1886, <italic>F.C. Lehmann 6406</italic> (holotype: <named-content xmlns:xlink="http://www.w3.org/1999/xlink" content-type="dwc:institutional_code" xlink:type="simple">B</named-content>! [<named-content xmlns:xlink="http://www.w3.org/1999/xlink" content-type="dwc:institutional_code" xlink:type="simple">B</named-content> 20 0095103]; isotypes: <named-content xmlns:xlink="http://www.w3.org/1999/xlink" content-type="dwc:institutional_code" xlink:type="simple">K</named-content>! [K000589282], <named-content xmlns:xlink="http://www.w3.org/1999/xlink" content-type="dwc:institutional_code" xlink:type="simple"><named-content content-type="dwc:institutional_code" xlink:type="simple">US</named-content></named-content>! [US00135715]).</comment></tp:nomenclature-citation><tp:nomenclature-citation><tp:taxon-name><tp:taxon-name-part taxon-name-part-type="genus">Selaginella</tp:taxon-name-part> <tp:taxon-name-part taxon-name-part-type="species">arroyoana</tp:taxon-name-part></tp:taxon-name><comment> M. Kessler &amp; A.R. Sm., Edinburgh J. Bot. 63: 87. 2006. — Type: Bolivia. Depto. Santa Cruz: Prov. Velazco, Parque Nacional Noel Kempff M., Campamento Las Gamas, <named-content xmlns:xlink="http://www.w3.org/1999/xlink" content-type="dwc:verbatimCoordinates" xlink:type="simple">14°48'11"S, 60°23'35"W</named-content>, 900 m, 30 Mar 1993, <italic>L. Arroyo &amp; K. Keil, 202</italic> (holotype: <named-content xmlns:xlink="http://www.w3.org/1999/xlink" content-type="dwc:institutional_code" xlink:type="simple">LPB</named-content>-n.v.; isotypes: <named-content xmlns:xlink="http://www.w3.org/1999/xlink" content-type="dwc:institutional_code" xlink:type="simple">MO</named-content>!, <named-content xmlns:xlink="http://www.w3.org/1999/xlink" content-type="dwc:institutional_code" xlink:type="simple">NY</named-content>! [NY01104443], <named-content xmlns:xlink="http://www.w3.org/1999/xlink" content-type="dwc:institutional_code" xlink:type="simple"><named-content content-type="dwc:institutional_code" xlink:type="simple"><named-content content-type="dwc:institutional_code" xlink:type="simple">UC</named-content></named-content></named-content> [<named-content xmlns:xlink="http://www.w3.org/1999/xlink" content-type="dwc:institutional_code" xlink:type="simple"><named-content content-type="dwc:institutional_code" xlink:type="simple"><named-content content-type="dwc:institutional_code" xlink:type="simple">UC</named-content></named-content></named-content> 1613683]-image!, <named-content xmlns:xlink="http://www.w3.org/1999/xlink" content-type="dwc:institutional_code" xlink:type="simple">USZ</named-content>-n.v.).</comment></tp:nomenclature-citation><!--PageBreak--><tp:nomenclature-citation><tp:taxon-name><tp:taxon-name-part taxon-name-part-type="genus">Selaginella</tp:taxon-name-part> <tp:taxon-name-part taxon-name-part-type="species">chiquitana</tp:taxon-name-part></tp:taxon-name><comment> M. Kessler, A.R. Sm. &amp; M. Lehnert, Edinburgh J. Bot. 63: 91. 2006. — Type: Bolivia. Depto. Santa Cruz: Prov. Chiquitos, Serranía de Santiagos, en la mesa de Arco de Piedra, <named-content xmlns:xlink="http://www.w3.org/1999/xlink" content-type="dwc:verbatimCoordinates" xlink:type="simple">18°20'S, 59°35'W</named-content>, 800 m, 23 Feb 2003, <italic>M. Lehnert 642</italic> (holotype: <named-content xmlns:xlink="http://www.w3.org/1999/xlink" content-type="dwc:institutional_code" xlink:type="simple"><named-content content-type="dwc:institutional_code" xlink:type="simple"><named-content content-type="dwc:institutional_code" xlink:type="simple">UC</named-content></named-content></named-content> [<named-content xmlns:xlink="http://www.w3.org/1999/xlink" content-type="dwc:institutional_code" xlink:type="simple"><named-content content-type="dwc:institutional_code" xlink:type="simple"><named-content content-type="dwc:institutional_code" xlink:type="simple">UC</named-content></named-content></named-content> 1717964]-image!; isotypes: <named-content xmlns:xlink="http://www.w3.org/1999/xlink" content-type="dwc:institutional_code" xlink:type="simple">GOET</named-content>-n.v., <named-content xmlns:xlink="http://www.w3.org/1999/xlink" content-type="dwc:institutional_code" xlink:type="simple">LPB</named-content>-n.v.).</comment></tp:nomenclature-citation></tp:nomenclature-citation-list></tp:nomenclature><tp:treatment-sec sec-type="Additional specimens examined"><title>Additional specimens examined.</title><p><bold>COLOMBIA. Cundinamarca</bold>: Pandi, 900 m, 9 Feb 1876, <italic>André 1817</italic> (<named-content xmlns:xlink="http://www.w3.org/1999/xlink" content-type="dwc:institutional_code" xlink:type="simple"><named-content content-type="dwc:institutional_code" xlink:type="simple">BM</named-content></named-content>, <named-content xmlns:xlink="http://www.w3.org/1999/xlink" content-type="dwc:institutional_code" xlink:type="simple">NY</named-content>), Mpio. Pandi, near Río Sumapaz, 800 m, 27 Sep 1975, <italic>Acosta-Arteaga 1020</italic> (<named-content xmlns:xlink="http://www.w3.org/1999/xlink" content-type="dwc:institutional_code" xlink:type="simple">COL</named-content>). <bold>Meta</bold>: Sierra de la Macarena, 900 m, 6 Feb 1950, <italic>Philipson 2388</italic> (<named-content xmlns:xlink="http://www.w3.org/1999/xlink" content-type="dwc:institutional_code" xlink:type="simple"><named-content content-type="dwc:institutional_code" xlink:type="simple">BM</named-content></named-content>, <named-content xmlns:xlink="http://www.w3.org/1999/xlink" content-type="dwc:institutional_code" xlink:type="simple">COL</named-content>). <bold>Tolima</bold>: Chicoral, 450 m, 4 Mar 1949, <italic>Haught 6333</italic> (<named-content xmlns:xlink="http://www.w3.org/1999/xlink" content-type="dwc:institutional_code" xlink:type="simple"><named-content content-type="dwc:institutional_code" xlink:type="simple">BM</named-content></named-content>), near Río Coello, 13 May 1949, <italic>Haught 6439</italic> (<named-content xmlns:xlink="http://www.w3.org/1999/xlink" content-type="dwc:institutional_code" xlink:type="simple"><named-content content-type="dwc:institutional_code" xlink:type="simple">BM</named-content></named-content>); Valle de San Juan, near Minas del Sapo, 1400 m, 10 Jun 1966, <italic>Echeverry 1303</italic> (<named-content xmlns:xlink="http://www.w3.org/1999/xlink" content-type="dwc:institutional_code" xlink:type="simple">COL</named-content>). <bold>FRENCH GUIANA</bold>. Extension nord-ouest des Petites Montagnes Tortue, 1 km S of RN 2 and 16.5 km WNW de Régina (Guyana), <named-content xmlns:xlink="http://www.w3.org/1999/xlink" content-type="dwc:verbatimCoordinates" xlink:type="simple">04°20'N, 52°16'W</named-content>, 90 m, 14 Mar 2006, <italic>Boudrie 4177</italic> (<named-content xmlns:xlink="http://www.w3.org/1999/xlink" content-type="dwc:institutional_code" xlink:type="simple">NY</named-content>). <bold>BOLIVIA</bold>. <bold>Depto. Santa Cruz</bold>: Prov. Velazco, Parque Nacional Noel Kempff M., Campamento La Torre, <named-content xmlns:xlink="http://www.w3.org/1999/xlink" content-type="dwc:verbatimCoordinates" xlink:type="simple">13°39'14"S, 60°49'50"W</named-content>, 250 m, 21 Nov 1993, <italic>Killen et al. 6200</italic> (<named-content xmlns:xlink="http://www.w3.org/1999/xlink" content-type="dwc:institutional_code" xlink:type="simple">MO</named-content>, <named-content xmlns:xlink="http://www.w3.org/1999/xlink" content-type="dwc:institutional_code" xlink:type="simple"><named-content content-type="dwc:institutional_code" xlink:type="simple"><named-content content-type="dwc:institutional_code" xlink:type="simple">UC</named-content></named-content></named-content>), Serranía de Caparuch, <named-content xmlns:xlink="http://www.w3.org/1999/xlink" content-type="dwc:verbatimCoordinates" xlink:type="simple">13°39'00"S, 60°54'00"W</named-content>, 850 m, 21 Apr 1993, <italic>Killen et al. 5433</italic> (<named-content xmlns:xlink="http://www.w3.org/1999/xlink" content-type="dwc:institutional_code" xlink:type="simple">MO</named-content>, <named-content xmlns:xlink="http://www.w3.org/1999/xlink" content-type="dwc:institutional_code" xlink:type="simple"><named-content content-type="dwc:institutional_code" xlink:type="simple"><named-content content-type="dwc:institutional_code" xlink:type="simple">UC</named-content></named-content></named-content>). <bold>BRAZIL</bold>. <bold>Goiás</bold>: Mpio. Caldas Novas, Rodovia <named-content xmlns:xlink="http://www.w3.org/1999/xlink" content-type="dwc:institutional_code" xlink:type="simple">GO</named-content>-413 (<named-content xmlns:xlink="http://www.w3.org/1999/xlink" content-type="dwc:institutional_code" xlink:type="simple">GO</named-content>-15) Caldas Novas-Mazagão, ca. 18 km de Caldas Novas, margem do Rio, <named-content xmlns:xlink="http://www.w3.org/1999/xlink" content-type="dwc:verbatimCoordinates" xlink:type="simple">17°44'S, 48°36'W</named-content>, ca. 550 m, 23 Jan 1996, <italic>Pietrobom 2648</italic> (<named-content xmlns:xlink="http://www.w3.org/1999/xlink" content-type="dwc:institutional_code" xlink:type="simple"><named-content content-type="dwc:institutional_code" xlink:type="simple">PMA</named-content></named-content>, <named-content xmlns:xlink="http://www.w3.org/1999/xlink" content-type="dwc:institutional_code" xlink:type="simple">UFP</named-content>); Côrrego Itaquera, ca. 30 km N of Formosa, 850 m, 2 May 1966, <italic>Irwin et al. 15552</italic> (<named-content xmlns:xlink="http://www.w3.org/1999/xlink" content-type="dwc:institutional_code" xlink:type="simple">NY</named-content>); Mpio. of Pirenópolis, Parque Estadual da Serra dos Pireneus, <named-content xmlns:xlink="http://www.w3.org/1999/xlink" content-type="dwc:verbatimCoordinates" xlink:type="simple">15°51'13"S, 48°51'30"W</named-content>, 4 Feb 2011, <italic>da Silva et al. 7295</italic> (<named-content xmlns:xlink="http://www.w3.org/1999/xlink" content-type="dwc:institutional_code" xlink:type="simple">BHCB</named-content>), ca. 15 km <named-content xmlns:xlink="http://www.w3.org/1999/xlink" content-type="dwc:institutional_code" xlink:type="simple">NE</named-content> of Corumbá de Goiás, 1250–1300 m, 14 May 1973, <italic>Anderson 10255</italic> (<named-content xmlns:xlink="http://www.w3.org/1999/xlink" content-type="dwc:institutional_code" xlink:type="simple">NY</named-content>), ca. 10 km <named-content xmlns:xlink="http://www.w3.org/1999/xlink" content-type="dwc:institutional_code" xlink:type="simple">NE</named-content> of Corumbá de Goiás, Río Corumbá, 1050 m, 15 May 1973, <italic>Anderson 10341</italic> (<named-content xmlns:xlink="http://www.w3.org/1999/xlink" content-type="dwc:institutional_code" xlink:type="simple">K</named-content>, <named-content xmlns:xlink="http://www.w3.org/1999/xlink" content-type="dwc:institutional_code" xlink:type="simple">NY</named-content>, <named-content xmlns:xlink="http://www.w3.org/1999/xlink" content-type="dwc:institutional_code" xlink:type="simple"><named-content content-type="dwc:institutional_code" xlink:type="simple"><named-content content-type="dwc:institutional_code" xlink:type="simple">UC</named-content></named-content></named-content>). <bold>Mato Grosso</bold>: ca. 5 km N of Barra do Garças, 500 m, 7 May 1973, <italic>Anderson 9899</italic> (<named-content xmlns:xlink="http://www.w3.org/1999/xlink" content-type="dwc:institutional_code" xlink:type="simple">NY</named-content>); First Igarapé on road to Cuiaba, 600 m, 23 Oct 1973, <italic>Prance et al. 19335</italic> (<named-content xmlns:xlink="http://www.w3.org/1999/xlink" content-type="dwc:institutional_code" xlink:type="simple">NY</named-content>, <named-content xmlns:xlink="http://www.w3.org/1999/xlink" content-type="dwc:institutional_code" xlink:type="simple"><named-content content-type="dwc:institutional_code" xlink:type="simple"><named-content content-type="dwc:institutional_code" xlink:type="simple">UC</named-content></named-content></named-content>); Chapada dos Guimarães, 13 Feb 1975, <italic>Hatschbach et al. 36114</italic> (<named-content xmlns:xlink="http://www.w3.org/1999/xlink" content-type="dwc:institutional_code" xlink:type="simple">NY</named-content>), Veu de Novia, 720 m, 25 Oct 1973, <italic>Prance et al. 19392</italic> (<named-content xmlns:xlink="http://www.w3.org/1999/xlink" content-type="dwc:institutional_code" xlink:type="simple">NY</named-content>). <bold>Mato Grosso do Sul</bold>: Mpio. Costa Rica, Rodovia <named-content xmlns:xlink="http://www.w3.org/1999/xlink" content-type="dwc:institutional_code" xlink:type="simple">MS</named-content> Cassilândia-Alto Araguaia, Povoado Laje, Rio Laje, [<named-content xmlns:xlink="http://www.w3.org/1999/xlink" content-type="dwc:verbatimCoordinates" xlink:type="simple">18°47'S, 54°14'W</named-content>], 5 Sep 1993, <italic>Rodrigues &amp; Pietrobom 551</italic> (<named-content xmlns:xlink="http://www.w3.org/1999/xlink" content-type="dwc:institutional_code" xlink:type="simple"><named-content content-type="dwc:institutional_code" xlink:type="simple">PMA</named-content></named-content>, <named-content xmlns:xlink="http://www.w3.org/1999/xlink" content-type="dwc:institutional_code" xlink:type="simple">UFP</named-content>), <named-content xmlns:xlink="http://www.w3.org/1999/xlink" content-type="dwc:verbatimCoordinates" xlink:type="simple">18°47'S, 54°14'W</named-content>, ca. 715 m, 5 Sep 1993, <italic>Rodrigues &amp; Pietrobom 563</italic> (<named-content xmlns:xlink="http://www.w3.org/1999/xlink" content-type="dwc:institutional_code" xlink:type="simple"><named-content content-type="dwc:institutional_code" xlink:type="simple">PMA</named-content></named-content>, <named-content xmlns:xlink="http://www.w3.org/1999/xlink" content-type="dwc:institutional_code" xlink:type="simple">UFP</named-content>), Rodovia <named-content xmlns:xlink="http://www.w3.org/1999/xlink" content-type="dwc:institutional_code" xlink:type="simple">MS</named-content>-306, Cachoeira no Rio Laje, <named-content xmlns:xlink="http://www.w3.org/1999/xlink" content-type="dwc:verbatimCoordinates" xlink:type="simple">18°47'S, 54°13'W</named-content>, 500 m, ca. 500 m, 20 Feb 1996, <italic>Nonato et al. 262</italic> (<named-content xmlns:xlink="http://www.w3.org/1999/xlink" content-type="dwc:institutional_code" xlink:type="simple"><named-content content-type="dwc:institutional_code" xlink:type="simple">PMA</named-content></named-content>, <named-content xmlns:xlink="http://www.w3.org/1999/xlink" content-type="dwc:institutional_code" xlink:type="simple">UFP</named-content>); Mpio. Rio Verde do Mato Grosso, Rodovia Sete Quedas-Rio Negro, ca. 30 km da cidade, Fazenda Mirante, Cachoeira do Cervo, ca. <named-content xmlns:xlink="http://www.w3.org/1999/xlink" content-type="dwc:verbatimCoordinates" xlink:type="simple">18°55'S, 54°53'W</named-content>, ca 370 m, 7 Sep 1993, <italic>Rodrigues &amp; Pietrobom 660</italic> (<named-content xmlns:xlink="http://www.w3.org/1999/xlink" content-type="dwc:institutional_code" xlink:type="simple"><named-content content-type="dwc:institutional_code" xlink:type="simple">PMA</named-content></named-content>, <named-content xmlns:xlink="http://www.w3.org/1999/xlink" content-type="dwc:institutional_code" xlink:type="simple">UFP</named-content>), Serra Pimenteira, Cachoeira do Cervo, ca. <named-content xmlns:xlink="http://www.w3.org/1999/xlink" content-type="dwc:verbatimCoordinates" xlink:type="simple">18°55'S, 54°53'W</named-content>, ca. 400 m, 22 Feb 1994, <italic>Rodrigues &amp; Pietrobom 733</italic> (<named-content xmlns:xlink="http://www.w3.org/1999/xlink" content-type="dwc:institutional_code" xlink:type="simple"><named-content content-type="dwc:institutional_code" xlink:type="simple">PMA</named-content></named-content>, <named-content xmlns:xlink="http://www.w3.org/1999/xlink" content-type="dwc:institutional_code" xlink:type="simple">UFP</named-content>).</p></tp:treatment-sec><tp:treatment-sec sec-type="Discussion"><title>Discussion.</title><p><xref ref-type="bibr" rid="B2">Alston et al. (1981)</xref> considered <italic><tp:taxon-name><tp:taxon-name-part taxon-name-part-type="genus">Selaginella</tp:taxon-name-part> <tp:taxon-name-part taxon-name-part-type="species">cabrerensis</tp:taxon-name-part></tp:taxon-name></italic> endemic to Colombia and <xref ref-type="bibr" rid="B25">Smith (1995)</xref>, <xref ref-type="bibr" rid="B4">Cremers et al. (2007)</xref>, and <xref ref-type="bibr" rid="B17">Mostacero (2008)</xref> recorded it in Venezuela. However, as already pointed out in <xref ref-type="bibr" rid="B25">Smith (1995)</xref>, I consider specimens determined as such from Venezuela as a different taxon (i.e., <italic><tp:taxon-name><tp:taxon-name-part taxon-name-part-type="genus">Selaginella</tp:taxon-name-part> <tp:taxon-name-part taxon-name-part-type="species">boomii</tp:taxon-name-part></tp:taxon-name></italic>).</p><!--PageBreak--><p><xref ref-type="bibr" rid="B15">Kessler et al. (2006)</xref> considered <italic><tp:taxon-name><tp:taxon-name-part taxon-name-part-type="genus">Selaginella</tp:taxon-name-part> <tp:taxon-name-part taxon-name-part-type="species">cabrerensis</tp:taxon-name-part></tp:taxon-name></italic> as a synonym of <italic><tp:taxon-name><tp:taxon-name-part taxon-name-part-type="genus">Selaginella</tp:taxon-name-part> <tp:taxon-name-part taxon-name-part-type="species">xiphophylla</tp:taxon-name-part></tp:taxon-name></italic> Baker and then described <italic><tp:taxon-name><tp:taxon-name-part taxon-name-part-type="genus">Selaginella</tp:taxon-name-part> <tp:taxon-name-part taxon-name-part-type="species">arroyoana</tp:taxon-name-part></tp:taxon-name></italic> M. Kessler &amp; A.R. Sm. and <italic><tp:taxon-name><tp:taxon-name-part taxon-name-part-type="genus">Selaginella</tp:taxon-name-part> <tp:taxon-name-part taxon-name-part-type="species">chiquitana</tp:taxon-name-part></tp:taxon-name></italic> M. Kessler, A.R. Sm. &amp; M. Lehnert from Bolivia. Later, <xref ref-type="bibr" rid="B10">Huaylla et al. (2010)</xref> synonymized <italic><tp:taxon-name><tp:taxon-name-part taxon-name-part-type="genus">Selaginella</tp:taxon-name-part> <tp:taxon-name-part taxon-name-part-type="species">chiquitana</tp:taxon-name-part></tp:taxon-name></italic> under <italic><tp:taxon-name><tp:taxon-name-part taxon-name-part-type="genus">Selaginella</tp:taxon-name-part> <tp:taxon-name-part taxon-name-part-type="species">arroyoana</tp:taxon-name-part></tp:taxon-name></italic>. <xref ref-type="bibr" rid="B35">Valdespino (2015c)</xref> suggested that <italic><tp:taxon-name><tp:taxon-name-part taxon-name-part-type="genus">Selaginella</tp:taxon-name-part> <tp:taxon-name-part taxon-name-part-type="species">arroyoana</tp:taxon-name-part></tp:taxon-name></italic> and <italic><tp:taxon-name><tp:taxon-name-part taxon-name-part-type="genus">Selaginella</tp:taxon-name-part> <tp:taxon-name-part taxon-name-part-type="species">chiquitana</tp:taxon-name-part></tp:taxon-name></italic> might be the same taxon as <italic><tp:taxon-name><tp:taxon-name-part taxon-name-part-type="genus">Selaginella</tp:taxon-name-part> <tp:taxon-name-part taxon-name-part-type="species">cabrerensis</tp:taxon-name-part></tp:taxon-name></italic>, and not conspecific with <italic><tp:taxon-name><tp:taxon-name-part taxon-name-part-type="genus">Selaginella</tp:taxon-name-part> <tp:taxon-name-part taxon-name-part-type="species">xiphophylla</tp:taxon-name-part></tp:taxon-name></italic>. After examining type material of all these taxa and <abbrev xmlns:xlink="http://www.w3.org/1999/xlink" xlink:title="Scanning Electron Microscope" xlink:type="simple">SEM</abbrev> studies, I conclude that: a) <italic><tp:taxon-name><tp:taxon-name-part taxon-name-part-type="genus">Selaginella</tp:taxon-name-part> <tp:taxon-name-part taxon-name-part-type="species">arroyoana</tp:taxon-name-part></tp:taxon-name></italic> and <italic><tp:taxon-name><tp:taxon-name-part taxon-name-part-type="genus">Selaginella</tp:taxon-name-part> <tp:taxon-name-part taxon-name-part-type="species">chiquitana</tp:taxon-name-part></tp:taxon-name></italic> are conspecific with <italic><tp:taxon-name><tp:taxon-name-part taxon-name-part-type="genus">Selaginella</tp:taxon-name-part> <tp:taxon-name-part taxon-name-part-type="species">cabrerensis</tp:taxon-name-part></tp:taxon-name></italic>, which has nomenclatural priority; b) <italic><tp:taxon-name><tp:taxon-name-part taxon-name-part-type="genus">Selaginella</tp:taxon-name-part> <tp:taxon-name-part taxon-name-part-type="species">cabrerensis</tp:taxon-name-part></tp:taxon-name></italic> and <italic><tp:taxon-name><tp:taxon-name-part taxon-name-part-type="genus">Selaginella</tp:taxon-name-part> <tp:taxon-name-part taxon-name-part-type="species">xiphophylla</tp:taxon-name-part></tp:taxon-name></italic> are related but distinct taxa as advanced by <xref ref-type="bibr" rid="B31">Valdespino (1993</xref>, <xref ref-type="bibr" rid="B35">2015c</xref>); and c) <italic><tp:taxon-name><tp:taxon-name-part taxon-name-part-type="genus">Selaginella</tp:taxon-name-part> <tp:taxon-name-part taxon-name-part-type="species">cabrerensis</tp:taxon-name-part></tp:taxon-name></italic> and <italic><tp:taxon-name><tp:taxon-name-part taxon-name-part-type="genus">Selaginella</tp:taxon-name-part> <tp:taxon-name-part taxon-name-part-type="species">xiphophylla</tp:taxon-name-part></tp:taxon-name></italic> and, at least, <italic><tp:taxon-name><tp:taxon-name-part taxon-name-part-type="genus">Selaginella</tp:taxon-name-part> <tp:taxon-name-part taxon-name-part-type="species">densifolia</tp:taxon-name-part></tp:taxon-name></italic> Spruce, <italic><tp:taxon-name><tp:taxon-name-part taxon-name-part-type="genus">Selaginella</tp:taxon-name-part> <tp:taxon-name-part taxon-name-part-type="species">falcata</tp:taxon-name-part></tp:taxon-name></italic>, and <italic><tp:taxon-name><tp:taxon-name-part taxon-name-part-type="genus">Selaginella</tp:taxon-name-part> <tp:taxon-name-part taxon-name-part-type="species">kochii</tp:taxon-name-part></tp:taxon-name></italic> Hieron., form a morphologically similar alliance (<xref ref-type="bibr" rid="B31">Valdespino 1993</xref>) here termed the “<italic><tp:taxon-name><tp:taxon-name-part taxon-name-part-type="genus">Selaginella</tp:taxon-name-part> <tp:taxon-name-part taxon-name-part-type="species">falcata</tp:taxon-name-part></tp:taxon-name></italic> group”. This group is currently under revision (Valdespino in prep.), and a preliminary key to distinguish them is provided below.</p><p>I conclude that <italic><tp:taxon-name><tp:taxon-name-part taxon-name-part-type="genus">Selaginella</tp:taxon-name-part> <tp:taxon-name-part taxon-name-part-type="species">cabrerensis</tp:taxon-name-part></tp:taxon-name></italic> is more widely distributed in South America than previously thought, occurring in French Guiana and of more widespread occurrence in Brazil (states of Goiás and Mato Grosso); it was previously known in Brazil only from Mato Grosso do Sul, where it was identified as <italic><tp:taxon-name><tp:taxon-name-part taxon-name-part-type="genus">Selaginella</tp:taxon-name-part> <tp:taxon-name-part taxon-name-part-type="species">chiquitana</tp:taxon-name-part></tp:taxon-name></italic> by <xref ref-type="bibr" rid="B3">Assis and Labiak (2009)</xref>.</p></tp:treatment-sec><ref-list><ref id="B2"><mixed-citation xmlns:xlink="http://www.w3.org/1999/xlink" xlink:type="simple"><person-group><name name-style="western"><surname>Alston</surname><given-names>AHG</given-names></name><name name-style="western"><surname>Jermy</surname><given-names>AC</given-names></name><name name-style="western"><surname>Rankin</surname><given-names>JM</given-names></name></person-group> (<year>1981</year>) <article-title>The genus <italic><tp:taxon-name><tp:taxon-name-part taxon-name-part-type="genus">Selaginella</tp:taxon-name-part></tp:taxon-name></italic> in tropical South America.</article-title> <source>Bulletin of the British Museum (Natural History), Botany</source> <volume>9</volume>: <fpage>233</fpage>–<lpage>330</lpage>. </mixed-citation></ref><ref id="B25"><mixed-citation xmlns:xlink="http://www.w3.org/1999/xlink" xlink:type="simple"><person-group><name name-style="western"><surname>Smith</surname><given-names>AR</given-names></name></person-group> (<year>1995</year>) <article-title><tp:taxon-name><tp:taxon-name-part taxon-name-part-type="family">Selaginellaceae</tp:taxon-name-part></tp:taxon-name>.</article-title> In: <person-group><name name-style="western"><surname>Berry</surname><given-names>PE</given-names></name><name name-style="western"><surname>Holst</surname><given-names>BK</given-names></name><name name-style="western"><surname>Yatskievych</surname><given-names>K</given-names></name></person-group> (<role>Eds</role>) <source>Pteridophytes, Spermatophytes: <tp:taxon-name><tp:taxon-name-part taxon-name-part-type="family">Acanthaceae</tp:taxon-name-part></tp:taxon-name>-<tp:taxon-name><tp:taxon-name-part taxon-name-part-type="family">Araceae</tp:taxon-name-part></tp:taxon-name></source>, <volume>Vol. 2</volume>. In: <person-group><name name-style="western"><surname>Steyermark</surname><given-names>JA</given-names></name><name name-style="western"><surname>Berry</surname><given-names>PE</given-names></name><name name-style="western"><surname>Holst</surname><given-names>BK</given-names></name></person-group> (<role>Eds</role>) <source>Flora of the Venezuelan Guayana</source>. <publisher-name>Timber Press</publisher-name>, <publisher-loc>Oregon</publisher-loc>, <fpage>296</fpage>–<lpage>314</lpage>. </mixed-citation></ref><ref id="B4"><mixed-citation xmlns:xlink="http://www.w3.org/1999/xlink" xlink:type="simple"><person-group><name name-style="western"><surname>Cremers</surname><given-names>G</given-names></name><name name-style="western"><surname>Hickey</surname><given-names>RJ</given-names></name><name name-style="western"><surname>Lellinger</surname><given-names>DB</given-names></name><name name-style="western"><surname>Mickel</surname><given-names>JT</given-names></name><name name-style="western"><surname>Moran</surname><given-names>RC</given-names></name><name name-style="western"><surname>Øllgaard</surname><given-names>B</given-names></name><name name-style="western"><surname>Smith</surname><given-names>AR</given-names></name></person-group> (<year>2007</year>) <article-title>Pteridophytes &amp; allies.</article-title> In: <person-group><name name-style="western"><surname>Funk</surname><given-names>V</given-names></name><name name-style="western"><surname>Hollowell</surname><given-names>T</given-names></name><name name-style="western"><surname>Berry</surname><given-names>P</given-names></name><name name-style="western"><surname>Kelloff</surname><given-names>C</given-names></name><name name-style="western"><surname>Alexander</surname><given-names>SN</given-names></name></person-group> (<role>Eds</role>) <issue-title>Checklist of the plants of the Guiana Shield (Venezuela: Amazonas, Bolivar, Delta Amacuro; Guyana, Surinam, French Guiana).</issue-title> <source>Contributions from the United States National Herbarium</source> <volume>55</volume>: <fpage>17</fpage>–<lpage>56</lpage>. </mixed-citation></ref><ref id="B17"><mixed-citation xmlns:xlink="http://www.w3.org/1999/xlink" xlink:type="simple"><person-group><name name-style="western"><surname>Mostacero</surname><given-names>J</given-names></name></person-group> (<year>2008</year>) <article-title><tp:taxon-name><tp:taxon-name-part taxon-name-part-type="family">Selaginellaceae</tp:taxon-name-part></tp:taxon-name>.</article-title> In: <person-group><name name-style="western"><surname>Hokche</surname><given-names>O</given-names></name><name name-style="western"><surname>Berry</surname><given-names>PE</given-names></name><name name-style="western"><surname>Huber</surname><given-names>O</given-names></name></person-group> (<role>Eds</role>) <source>Nuevo catálogo de la flora vascular de Venezuela</source>. <publisher-name>Fundación Instituto Botánico de Venezuela</publisher-name>, <publisher-loc>Caracas</publisher-loc>, <fpage>167</fpage>–<lpage>170</lpage>. </mixed-citation></ref><ref id="B15"><mixed-citation xmlns:xlink="http://www.w3.org/1999/xlink" xlink:type="simple"><person-group><name name-style="western"><surname>Kessler</surname><given-names>M</given-names></name><name name-style="western"><surname>Smith</surname><given-names>AR</given-names></name><name name-style="western"><surname>Lehnert</surname><given-names>M</given-names></name></person-group> (<year>2006</year>) <article-title>Four new species of <italic><tp:taxon-name><tp:taxon-name-part taxon-name-part-type="genus">Selaginella</tp:taxon-name-part></tp:taxon-name></italic> (<tp:taxon-name><tp:taxon-name-part taxon-name-part-type="phylum">Pteridophyta</tp:taxon-name-part></tp:taxon-name> – <tp:taxon-name><tp:taxon-name-part taxon-name-part-type="family">Selaginellaceae</tp:taxon-name-part></tp:taxon-name>) from Bolivia.</article-title> <source>Edinburgh Journal of Botany</source> <volume>63</volume>: <fpage>85</fpage>–<lpage>93</lpage>. doi: <ext-link xlink:type="simple" ext-link-type="doi" xlink:href="10.1017/S0960428606000321">10.1017/S0960428606000321</ext-link> </mixed-citation></ref><ref id="B10"><mixed-citation xmlns:xlink="http://www.w3.org/1999/xlink" xlink:type="simple"><person-group><name name-style="western"><surname>Huaylla</surname><given-names>H</given-names></name><name name-style="western"><surname>Scotland</surname><given-names>RW</given-names></name><name name-style="western"><surname>Wood</surname><given-names>JRI</given-names></name></person-group> (<year>2010</year>) <article-title>Further notes on a rare species of <italic><tp:taxon-name><tp:taxon-name-part taxon-name-part-type="genus">Selaginella</tp:taxon-name-part></tp:taxon-name></italic> (<tp:taxon-name><tp:taxon-name-part taxon-name-part-type="phylum">Pteridophyta</tp:taxon-name-part></tp:taxon-name> – <tp:taxon-name><tp:taxon-name-part taxon-name-part-type="family">Selaginellaceae</tp:taxon-name-part></tp:taxon-name>) from the Cerrados of eastern Bolivia.</article-title> <source>Edinburgh Journal of Botany</source> <volume>67</volume>: <fpage>69</fpage>–<lpage>73</lpage>. doi: <ext-link xlink:type="simple" ext-link-type="doi" xlink:href="10.1017/S0960428609990205">10.1017/S0960428609990205</ext-link> </mixed-citation></ref><ref id="B35"><mixed-citation xmlns:xlink="http://www.w3.org/1999/xlink" xlink:type="simple"><person-group><name name-style="western"><surname>Valdespino</surname><given-names>IA</given-names></name></person-group> (<year>2015c</year>) <article-title>Two new species and a new record of <italic><tp:taxon-name><tp:taxon-name-part taxon-name-part-type="genus">Selaginella</tp:taxon-name-part></tp:taxon-name></italic> (<tp:taxon-name><tp:taxon-name-part taxon-name-part-type="family">Selaginellaceae</tp:taxon-name-part></tp:taxon-name>) from Bolivia.</article-title> <source>Novon</source> <volume>24</volume>: <fpage>96</fpage>–<lpage>105</lpage>. doi: <ext-link xlink:type="simple" ext-link-type="doi" xlink:href="10.3417/2011022">10.3417/2011022</ext-link> </mixed-citation></ref><ref id="B31"><mixed-citation xmlns:xlink="http://www.w3.org/1999/xlink" xlink:type="simple"><person-group><name name-style="western"><surname>Valdespino</surname><given-names>IA</given-names></name></person-group> (<year>1993</year>) <article-title>Notes on neotropical <italic><tp:taxon-name><tp:taxon-name-part taxon-name-part-type="genus">Selaginella</tp:taxon-name-part></tp:taxon-name></italic> (<tp:taxon-name><tp:taxon-name-part taxon-name-part-type="family">Selaginellaceae</tp:taxon-name-part></tp:taxon-name>), including new species from Panama.</article-title> <source>Brittonia</source> <volume>45</volume>: <fpage>315</fpage>–<lpage>327</lpage>. doi: <ext-link xlink:type="simple" ext-link-type="doi" xlink:href="10.2307/2807605">10.2307/2807605</ext-link> </mixed-citation></ref><ref id="B3"><mixed-citation xmlns:xlink="http://www.w3.org/1999/xlink" xlink:type="simple"><person-group><name name-style="western"><surname>Assis</surname><given-names>ELM de</given-names></name><name name-style="western"><surname>Labiak</surname><given-names>PH</given-names></name></person-group> (<year>2009</year>) <article-title><tp:taxon-name><tp:taxon-name-part taxon-name-part-type="phylum">Lycophyta</tp:taxon-name-part></tp:taxon-name> da borda oeste do Pantanal, Mato Grosso do Sul, Brasil.</article-title> <source>Acta Botanica Brasilica</source> <volume>23</volume>: <fpage>703</fpage>–<lpage>712</lpage>. doi: <ext-link xlink:type="simple" ext-link-type="doi" xlink:href="10.1590/S0102-33062009000300009">10.1590/S0102-33062009000300009</ext-link> </mixed-citation></ref></ref-list></tp:taxon-treatment>
