# Supplementary material for: Novelties in Selaginella (Selaginellaceae – Lycopodiophyta), with emphasis on Brazilian species
Source: PhytoKeys. 2015 Dec 15;(57):93–133. doi: 10.3897/phytokeys.57.6489 (PMC4698516; doi:10.3897/phytokeys.57.6489)
Supplement: XML Treatment for Selaginella chromatophylla [file phytokeys.57.6489-treatment8.xml]

<!DOCTYPE tp:taxon-treatment
  PUBLIC "-//TaxonX//DTD Taxonomic Treatment Publishing DTD v0 20100105//EN" "tax-treatment-NSO.dtd">
<tp:taxon-treatment xmlns:tp="http://www.plazi.org/taxpub"><tp:treatment-meta><kwd-group><label>Taxon classification</label><kwd><named-content content-type="kingdom">Plantae</named-content></kwd><kwd><named-content content-type="order">Selaginellales</named-content></kwd><kwd><named-content content-type="family">Selaginellaceae</named-content></kwd></kwd-group><mixed-citation publication-type="journal"><person-group><name><surname>Valdespino</surname><given-names>Iván A.</given-names></name></person-group><article-title>Novelties in <italic><tp:taxon-name><tp:taxon-name-part taxon-name-part-type="genus">Selaginella</tp:taxon-name-part></tp:taxon-name></italic> (<tp:taxon-name><tp:taxon-name-part taxon-name-part-type="family">Selaginellaceae</tp:taxon-name-part></tp:taxon-name> – <tp:taxon-name><tp:taxon-name-part taxon-name-part-type="phylum">Lycopodiophyta</tp:taxon-name-part></tp:taxon-name>), with emphasis on Brazilian species</article-title><source>PhytoKeys</source><day>15</day><month>12</month><year>2015</year><volume>2015</volume><issue>57</issue><fpage>93</fpage><lpage>133</lpage><pub-id pub-id-type="doi">10.3897/phytokeys.57.6489</pub-id></mixed-citation></tp:treatment-meta><tp:nomenclature><tp:taxon-name>
                            <tp:taxon-name-part taxon-name-part-type="genus">Selaginella</tp:taxon-name-part>
                            <tp:taxon-name-part taxon-name-part-type="species">chromatophylla</tp:taxon-name-part>
                        </tp:taxon-name><tp:taxon-authority>Silveira</tp:taxon-authority><tp:nomenclature-citation-list><tp:nomenclature-citation><tp:taxon-name><tp:taxon-name-part taxon-name-part-type="genus">Selaginella</tp:taxon-name-part> <tp:taxon-name-part taxon-name-part-type="species">chromatophylla</tp:taxon-name-part></tp:taxon-name><comment> Silveira, Bol. Commiss. Geogr. Geol. Minas Geraes 5: 124. 1898. — Type. Brazil. Minas Gerais: Serra do Papagaio, Nov 1897, <italic>A. Silveira s.n., In Herb. Com. Geog. et Geol. Civitatis Minas Geraes No. 2604</italic> (probable holotype: <named-content xmlns:xlink="http://www.w3.org/1999/xlink" content-type="dwc:institutional_code" xlink:type="simple"><named-content content-type="dwc:institutional_code" xlink:type="simple">R</named-content></named-content>! [as <italic>Herb. Silveira No.152</italic>, <named-content xmlns:xlink="http://www.w3.org/1999/xlink" content-type="dwc:institutional_code" xlink:type="simple">RB</named-content> 179574]; isotypes: <named-content xmlns:xlink="http://www.w3.org/1999/xlink" content-type="dwc:institutional_code" xlink:type="simple">B</named-content>! [<named-content xmlns:xlink="http://www.w3.org/1999/xlink" content-type="dwc:institutional_code" xlink:type="simple">B</named-content> 20 0129405 (a)], <named-content xmlns:xlink="http://www.w3.org/1999/xlink" content-type="dwc:institutional_code" xlink:type="simple">B</named-content>! [<named-content xmlns:xlink="http://www.w3.org/1999/xlink" content-type="dwc:institutional_code" xlink:type="simple">B</named-content> 20 0129405 (b)]).</comment></tp:nomenclature-citation><tp:nomenclature-citation><tp:taxon-name><tp:taxon-name-part taxon-name-part-type="genus">Selaginella</tp:taxon-name-part> <tp:taxon-name-part taxon-name-part-type="species">chromatophylla</tp:taxon-name-part> <tp:taxon-name-part taxon-name-part-type="infraspecific-rank">var.</tp:taxon-name-part> <tp:taxon-name-part taxon-name-part-type="variety">megasperma</tp:taxon-name-part></tp:taxon-name><comment> Silveira, Bol. Commiss. Geogr. Geol. Minas Geraes 5: 125. 1898. — Type: Brazil. Minas Gerais: between Tiradentes and Casa da Pedra, Jun 1898, <italic>A. Silveira s.n., In Herb. Com. Geog. et Geol. Civitatis Minas Geraes No. 2756</italic> (probable holotype: <named-content xmlns:xlink="http://www.w3.org/1999/xlink" content-type="dwc:institutional_code" xlink:type="simple"><named-content content-type="dwc:institutional_code" xlink:type="simple">R</named-content></named-content>! [as <italic>Herb. Silveira No.160</italic>, <named-content xmlns:xlink="http://www.w3.org/1999/xlink" content-type="dwc:institutional_code" xlink:type="simple">RB</named-content> 179581]: isotypes: <named-content xmlns:xlink="http://www.w3.org/1999/xlink" content-type="dwc:institutional_code" xlink:type="simple">B</named-content>! [<named-content xmlns:xlink="http://www.w3.org/1999/xlink" content-type="dwc:institutional_code" xlink:type="simple">B</named-content> 20 0129406 (a)], [<named-content xmlns:xlink="http://www.w3.org/1999/xlink" content-type="dwc:institutional_code" xlink:type="simple">B</named-content> 20 0129406 (b)]).</comment></tp:nomenclature-citation><tp:nomenclature-citation><tp:taxon-name><tp:taxon-name-part taxon-name-part-type="genus">Selaginella</tp:taxon-name-part> <tp:taxon-name-part taxon-name-part-type="species">breuensis</tp:taxon-name-part></tp:taxon-name><comment> Silveira, Fl. Serras Mineiras 79. 1908. — Type: Brazil. Minas Gerais: Serra do Cipó, Morro do Bréu, Apr 1905, <italic>A. Silveira s.n.</italic> (probable holotype: <named-content xmlns:xlink="http://www.w3.org/1999/xlink" content-type="dwc:institutional_code" xlink:type="simple"><named-content content-type="dwc:institutional_code" xlink:type="simple">R</named-content></named-content>! [as <italic>Herb. Silveira No. 395</italic>, <named-content xmlns:xlink="http://www.w3.org/1999/xlink" content-type="dwc:institutional_code" xlink:type="simple">RB</named-content> 179580]: isotype: <named-content xmlns:xlink="http://www.w3.org/1999/xlink" content-type="dwc:institutional_code" xlink:type="simple">P</named-content> [P00573791]-image! [as <italic>Herb. Silveira No. 395</italic>]).</comment></tp:nomenclature-citation></tp:nomenclature-citation-list></tp:nomenclature><tp:treatment-sec sec-type="Additional specimens examined"><title>Additional specimens examined.</title><p><bold>BRAZIL</bold>. <bold>Bahia</bold>: Palmeiras, Serra dos Brejões, 21 Aug 2009, <italic>Moraes &amp; van der Werff 2861</italic> (<named-content xmlns:xlink="http://www.w3.org/1999/xlink" content-type="dwc:institutional_code" xlink:type="simple">MO</named-content>, <named-content xmlns:xlink="http://www.w3.org/1999/xlink" content-type="dwc:institutional_code" xlink:type="simple"><named-content content-type="dwc:institutional_code" xlink:type="simple">PMA</named-content></named-content>, <named-content xmlns:xlink="http://www.w3.org/1999/xlink" content-type="dwc:institutional_code" xlink:type="simple"><named-content content-type="dwc:institutional_code" xlink:type="simple"><named-content content-type="dwc:institutional_code" xlink:type="simple">UC</named-content></named-content></named-content>). <bold>Minas Gerais</bold>: Cadeia do Espinhaço, Gouveia, near Gouveia-Curvelo, 15 km past Gouveia, Fazenda do Tigre, Córrego da Onça, <named-content xmlns:xlink="http://www.w3.org/1999/xlink" content-type="dwc:verbatimCoordinates" xlink:type="simple">18°33'52.3"S, 43°48'22.7"W</named-content>, 960 m, 17 Mar 2007, <italic>Salino et al.</italic> (<named-content xmlns:xlink="http://www.w3.org/1999/xlink" content-type="dwc:institutional_code" xlink:type="simple">BHCB</named-content>-n.v., <named-content xmlns:xlink="http://www.w3.org/1999/xlink" content-type="dwc:institutional_code" xlink:type="simple"><named-content content-type="dwc:institutional_code" xlink:type="simple">PMA</named-content></named-content>); Mpio. Conselheiro Mata, Serra do Espinhaço, between Conselheiro Mata and Diamantina, off <named-content xmlns:xlink="http://www.w3.org/1999/xlink" content-type="dwc:institutional_code" xlink:type="simple"><named-content content-type="dwc:institutional_code" xlink:type="simple">MG</named-content></named-content>-220 near km 177, <named-content xmlns:xlink="http://www.w3.org/1999/xlink" content-type="dwc:verbatimCoordinates" xlink:type="simple">18.28°S, 43.59°’W</named-content>, 1290 m, 11 Jan 2010, <italic>Prado et al. 2091</italic> (<named-content xmlns:xlink="http://www.w3.org/1999/xlink" content-type="dwc:institutional_code" xlink:type="simple">MO</named-content>, <named-content xmlns:xlink="http://www.w3.org/1999/xlink" content-type="dwc:institutional_code" xlink:type="simple">NY</named-content>, <named-content xmlns:xlink="http://www.w3.org/1999/xlink" content-type="dwc:institutional_code" xlink:type="simple">SP</named-content>-n.v.), off <named-content xmlns:xlink="http://www.w3.org/1999/xlink" content-type="dwc:institutional_code" xlink:type="simple"><named-content content-type="dwc:institutional_code" xlink:type="simple">MG</named-content></named-content>-220 near km 187, <named-content xmlns:xlink="http://www.w3.org/1999/xlink" content-type="dwc:verbatimCoordinates" xlink:type="simple">-18.27451 [18°16'28.23”]S, -43.71189 [43°42'42.80”]W</named-content>, 1425 m, 11 Jan 2010, <italic>Schuettpelz et al. 1378</italic> (<named-content xmlns:xlink="http://www.w3.org/1999/xlink" content-type="dwc:institutional_code" xlink:type="simple">MO</named-content>); São Gonçalo do Rio Preto, Parque Estadual do Rio Preto, Córrego das Équas, <named-content xmlns:xlink="http://www.w3.org/1999/xlink" content-type="dwc:verbatimCoordinates" xlink:type="simple">18°08'43"S, 43°22'10"W</named-content>, 8 Apr 200, <italic>Salino et al 5214</italic> (<named-content xmlns:xlink="http://www.w3.org/1999/xlink" content-type="dwc:institutional_code" xlink:type="simple">BHCB</named-content>-n.v., <named-content xmlns:xlink="http://www.w3.org/1999/xlink" content-type="dwc:institutional_code" xlink:type="simple">NY</named-content>); Mpio. Serro, Serra do Espinhaço, between Serro and Milho Verde, off of Estrada Real, ca. 10 km SE of Milho Verde and ca. 10 km NW of Serro, <named-content xmlns:xlink="http://www.w3.org/1999/xlink" content-type="dwc:verbatimCoordinates" xlink:type="simple">18°53'S, 43°43'W</named-content>, 1010 m, 14 Jan 2010, <italic>Prado et al. 2100</italic> (<named-content xmlns:xlink="http://www.w3.org/1999/xlink" content-type="dwc:institutional_code" xlink:type="simple">MO</named-content>, <named-content xmlns:xlink="http://www.w3.org/1999/xlink" content-type="dwc:institutional_code" xlink:type="simple">NY</named-content>, <named-content xmlns:xlink="http://www.w3.org/1999/xlink" content-type="dwc:institutional_code" xlink:type="simple">SP</named-content>-n.v.). <bold>Rio de Janeiro</bold>: Frade de Macahé, 17–21 Jun 1937, <italic>Brade 15824</italic> (<named-content xmlns:xlink="http://www.w3.org/1999/xlink" content-type="dwc:institutional_code" xlink:type="simple">MO</named-content>, <named-content xmlns:xlink="http://www.w3.org/1999/xlink" content-type="dwc:institutional_code" xlink:type="simple">RB</named-content>).</p></tp:treatment-sec><tp:treatment-sec sec-type="Discussion"><title>Discussion.</title><p><italic><tp:taxon-name><tp:taxon-name-part taxon-name-part-type="genus">Selaginella</tp:taxon-name-part> <tp:taxon-name-part taxon-name-part-type="species">chromatophylla</tp:taxon-name-part></tp:taxon-name></italic> was subsumed under <italic><tp:taxon-name><tp:taxon-name-part taxon-name-part-type="genus">Selaginella</tp:taxon-name-part> <tp:taxon-name-part taxon-name-part-type="species">marginata</tp:taxon-name-part></tp:taxon-name></italic> (Humb. &amp; Bonpl. ex Willd.) Spring by <xref ref-type="bibr" rid="B1">Alston (1936)</xref>, <xref ref-type="bibr" rid="B21">Reed (1965–1966)</xref>, <xref ref-type="bibr" rid="B2">Alston et al. (1981)</xref>, and <xref ref-type="bibr" rid="B9">Hirai and Prado (2000)</xref>. As currently circumscribed, however, <italic><tp:taxon-name><tp:taxon-name-part taxon-name-part-type="genus">Selaginella</tp:taxon-name-part> <tp:taxon-name-part taxon-name-part-type="species">marginata</tp:taxon-name-part></tp:taxon-name></italic> is morphologically variable and ill-defined. My preliminary revisionary work on <italic><tp:taxon-name><tp:taxon-name-part taxon-name-part-type="genus">Selaginella</tp:taxon-name-part> <tp:taxon-name-part taxon-name-part-type="species">marginata</tp:taxon-name-part></tp:taxon-name></italic>, including <abbrev xmlns:xlink="http://www.w3.org/1999/xlink" xlink:title="Scanning Electron Microscope" xlink:type="simple">SEM</abbrev> studies of leaves and spores, indicates it is a species complex (here termed the “<italic><tp:taxon-name><tp:taxon-name-part taxon-name-part-type="genus">Selaginella</tp:taxon-name-part> <tp:taxon-name-part taxon-name-part-type="species">marginata</tp:taxon-name-part></tp:taxon-name></italic> complex”) that could include, at least, five taxa (Valdespino in prep.). Among these, <italic><tp:taxon-name><tp:taxon-name-part taxon-name-part-type="genus">Selaginella</tp:taxon-name-part> <tp:taxon-name-part taxon-name-part-type="species">chromatophylla</tp:taxon-name-part></tp:taxon-name></italic> and <italic><tp:taxon-name><tp:taxon-name-part taxon-name-part-type="genus">Selaginella</tp:taxon-name-part> <tp:taxon-name-part taxon-name-part-type="species">parviarticulata</tp:taxon-name-part></tp:taxon-name></italic> Buck are very similar because of their small leaf size. <italic><tp:taxon-name><tp:taxon-name-part taxon-name-part-type="genus">Selaginella</tp:taxon-name-part> <tp:taxon-name-part taxon-name-part-type="species">chromatophylla</tp:taxon-name-part></tp:taxon-name></italic> differs from the latter by its lateral and axillary leaves with peltate (vs. basally attached) bases, lateral leaves with acroscopic margins short-ciliate along proximal ½ (vs. entire), median leaves with the peltate auricles ciliate (vs. entire or almost so), and microspores gemmate or globular (vs. corrugate). It differs from typical <italic><tp:taxon-name><tp:taxon-name-part taxon-name-part-type="genus">Selaginella</tp:taxon-name-part> <tp:taxon-name-part taxon-name-part-type="species">marginata</tp:taxon-name-part></tp:taxon-name></italic> by its lateral <!--PageBreak-->leaves broadly ovate-elliptic (vs. ovate-deltate) with the peltate auricles ⅙ (vs. ⅓–½) the length of the laminae, both halves of the laminae of equal width (vs. acroscopic halves wider than the basiscopic ones) with obtuse to broadly acute (vs. acuminate) apices, axillary leaves obovate-oblong (vs. ovate-deltate) with obtuse to broadly acute (vs. acuminate) apices, median leaves with acute (vs. long-acuminate) apices, and gemmate or globular (vs. echinulate) microspores. <italic><tp:taxon-name><tp:taxon-name-part taxon-name-part-type="genus">Selaginella</tp:taxon-name-part> <tp:taxon-name-part taxon-name-part-type="species">chromatophylla</tp:taxon-name-part></tp:taxon-name></italic> differs further from the previously discussed <italic><tp:taxon-name><tp:taxon-name-part taxon-name-part-type="genus">Selaginella</tp:taxon-name-part> <tp:taxon-name-part taxon-name-part-type="species">marginata</tp:taxon-name-part></tp:taxon-name></italic> and <italic><tp:taxon-name><tp:taxon-name-part taxon-name-part-type="genus">Selaginella</tp:taxon-name-part> <tp:taxon-name-part taxon-name-part-type="species">parviarticulata</tp:taxon-name-part></tp:taxon-name></italic> by its stems usually branching in a zig-zag pattern.</p><p>The name <italic><tp:taxon-name><tp:taxon-name-part taxon-name-part-type="genus">Selaginella</tp:taxon-name-part> <tp:taxon-name-part taxon-name-part-type="species">chromatophylla</tp:taxon-name-part></tp:taxon-name></italic> is provisionally used here for the taxon documented with specimens cited pending a full nomenclatural and taxonomic revision of the rest of the species in the “<italic><tp:taxon-name><tp:taxon-name-part taxon-name-part-type="genus">Selaginella</tp:taxon-name-part> <tp:taxon-name-part taxon-name-part-type="species">marginata</tp:taxon-name-part></tp:taxon-name></italic> complex”. Other names that could potentially apply to that taxon are <italic><tp:taxon-name><tp:taxon-name-part taxon-name-part-type="genus">Selaginella</tp:taxon-name-part> <tp:taxon-name-part taxon-name-part-type="species">excurrens</tp:taxon-name-part></tp:taxon-name></italic> Spring and <italic><tp:taxon-name><tp:taxon-name-part taxon-name-part-type="genus">Selaginella</tp:taxon-name-part> <tp:taxon-name-part taxon-name-part-type="species">distorta</tp:taxon-name-part></tp:taxon-name></italic> (Spring) Spring, which if proven to be conspecific would both have priority over <italic><tp:taxon-name><tp:taxon-name-part taxon-name-part-type="genus">Selaginella</tp:taxon-name-part> <tp:taxon-name-part taxon-name-part-type="species">chromatophylla</tp:taxon-name-part></tp:taxon-name></italic>.</p></tp:treatment-sec><ref-list><ref id="B1"><mixed-citation xmlns:xlink="http://www.w3.org/1999/xlink" xlink:type="simple"><person-group><name name-style="western"><surname>Alston</surname><given-names>AHG</given-names></name></person-group> (<year>1936</year>) <article-title>The Brazilian species of <italic><tp:taxon-name><tp:taxon-name-part taxon-name-part-type="genus">Selaginella</tp:taxon-name-part></tp:taxon-name></italic>.</article-title> <source>Feddes Repertorium Specierum Novarum Regni Vegetabilis</source> <volume>40</volume>: <fpage>303</fpage>–<lpage>319</lpage>. doi: <ext-link xlink:type="simple" ext-link-type="doi" xlink:href="10.1002/fedr.19360402005">10.1002/fedr.19360402005</ext-link> </mixed-citation></ref><ref id="B21"><mixed-citation xmlns:xlink="http://www.w3.org/1999/xlink" xlink:type="simple"><person-group><name name-style="western"><surname>Reed</surname><given-names>CF</given-names></name></person-group> (<year>1965–1966</year>) <article-title>Index Selaginellarum.</article-title> <source>Memórias da Sociedade Broteriana</source> <volume>18</volume>: <fpage>1</fpage>–<lpage>287</lpage>. </mixed-citation></ref><ref id="B2"><mixed-citation xmlns:xlink="http://www.w3.org/1999/xlink" xlink:type="simple"><person-group><name name-style="western"><surname>Alston</surname><given-names>AHG</given-names></name><name name-style="western"><surname>Jermy</surname><given-names>AC</given-names></name><name name-style="western"><surname>Rankin</surname><given-names>JM</given-names></name></person-group> (<year>1981</year>) <article-title>The genus <italic><tp:taxon-name><tp:taxon-name-part taxon-name-part-type="genus">Selaginella</tp:taxon-name-part></tp:taxon-name></italic> in tropical South America.</article-title> <source>Bulletin of the British Museum (Natural History), Botany</source> <volume>9</volume>: <fpage>233</fpage>–<lpage>330</lpage>. </mixed-citation></ref><ref id="B9"><mixed-citation xmlns:xlink="http://www.w3.org/1999/xlink" xlink:type="simple"><person-group><name name-style="western"><surname>Hirai</surname><given-names>RY</given-names></name><name name-style="western"><surname>Prado</surname><given-names>J</given-names></name></person-group> (<year>2000</year>) <article-title><tp:taxon-name><tp:taxon-name-part taxon-name-part-type="family">Selaginellaceae</tp:taxon-name-part></tp:taxon-name> Willk. no Estado de São Paulo, Brasil.</article-title> <source>Revista Brasileira de Botânica</source> <volume>23</volume>: <fpage>313</fpage>–<lpage>339</lpage>. doi: <ext-link xlink:type="simple" ext-link-type="doi" xlink:href="10.1590/S0100-84042000000300007">10.1590/S0100-84042000000300007</ext-link> </mixed-citation></ref></ref-list></tp:taxon-treatment>
