# Supplementary material for: Novelties in Selaginella (Selaginellaceae – Lycopodiophyta), with emphasis on Brazilian species
Source: PhytoKeys. 2015 Dec 15;(57):93–133. doi: 10.3897/phytokeys.57.6489 (PMC4698516; doi:10.3897/phytokeys.57.6489)
Supplement: XML Treatment for Selaginella glazioviana [file phytokeys.57.6489-treatment11.xml]

<!DOCTYPE tp:taxon-treatment
  PUBLIC "-//TaxonX//DTD Taxonomic Treatment Publishing DTD v0 20100105//EN" "tax-treatment-NSO.dtd">
<tp:taxon-treatment xmlns:tp="http://www.plazi.org/taxpub"><tp:treatment-meta><kwd-group><label>Taxon classification</label><kwd><named-content content-type="kingdom">Plantae</named-content></kwd><kwd><named-content content-type="order">Selaginellales</named-content></kwd><kwd><named-content content-type="family">Selaginellaceae</named-content></kwd></kwd-group><mixed-citation publication-type="journal"><person-group><name><surname>Valdespino</surname><given-names>Iván A.</given-names></name></person-group><article-title>Novelties in <italic><tp:taxon-name><tp:taxon-name-part taxon-name-part-type="genus">Selaginella</tp:taxon-name-part></tp:taxon-name></italic> (<tp:taxon-name><tp:taxon-name-part taxon-name-part-type="family">Selaginellaceae</tp:taxon-name-part></tp:taxon-name> – <tp:taxon-name><tp:taxon-name-part taxon-name-part-type="phylum">Lycopodiophyta</tp:taxon-name-part></tp:taxon-name>), with emphasis on Brazilian species</article-title><source>PhytoKeys</source><day>15</day><month>12</month><year>2015</year><volume>2015</volume><issue>57</issue><fpage>93</fpage><lpage>133</lpage><pub-id pub-id-type="doi">10.3897/phytokeys.57.6489</pub-id></mixed-citation></tp:treatment-meta><tp:nomenclature><tp:taxon-name>
                            <tp:taxon-name-part taxon-name-part-type="genus">Selaginella</tp:taxon-name-part>
                            <tp:taxon-name-part taxon-name-part-type="species">glazioviana</tp:taxon-name-part>
                        </tp:taxon-name><tp:taxon-authority>Hieron</tp:taxon-authority><tp:nomenclature-citation-list><tp:nomenclature-citation><tp:taxon-name><tp:taxon-name-part taxon-name-part-type="genus">Selaginella</tp:taxon-name-part> <tp:taxon-name-part taxon-name-part-type="species">glazioviana</tp:taxon-name-part></tp:taxon-name><comment> Hieron., Hedwigia 43: 36. 1904. — Type. Brazil. [Rio de Janeiro: Nova Friburgo, Alto Macahé, chez les Crannin, 21 Jan 1874], <italic>A. Glaziou 7280</italic> (holotype: <named-content xmlns:xlink="http://www.w3.org/1999/xlink" content-type="dwc:institutional_code" xlink:type="simple">B</named-content>! [<named-content xmlns:xlink="http://www.w3.org/1999/xlink" content-type="dwc:institutional_code" xlink:type="simple">B</named-content> 20 0095195]; isotypes: <named-content xmlns:xlink="http://www.w3.org/1999/xlink" content-type="dwc:institutional_code" xlink:type="simple"><named-content content-type="dwc:institutional_code" xlink:type="simple">BM</named-content></named-content>-fragment! [BM000905698], <named-content xmlns:xlink="http://www.w3.org/1999/xlink" content-type="dwc:institutional_code" xlink:type="simple">P</named-content> [P00559320]-image!, <named-content xmlns:xlink="http://www.w3.org/1999/xlink" content-type="dwc:institutional_code" xlink:type="simple">P</named-content> [P00559321]-image!).</comment></tp:nomenclature-citation><!--PageBreak--></tp:nomenclature-citation-list></tp:nomenclature><tp:treatment-sec sec-type="Additional specimens examined"><title>Additional specimens examined.</title><p><bold>BRAZIL</bold>. <bold>Minas Gerais</bold>: Serra do Espinhaço, Pico de Itacolomi, 3 km S of Ouro Preto, 1600 m, 1 Feb 1971, <italic>Irwin et al. 29530</italic> (<named-content xmlns:xlink="http://www.w3.org/1999/xlink" content-type="dwc:institutional_code" xlink:type="simple">F</named-content>, <named-content xmlns:xlink="http://www.w3.org/1999/xlink" content-type="dwc:institutional_code" xlink:type="simple">K</named-content>, <named-content xmlns:xlink="http://www.w3.org/1999/xlink" content-type="dwc:institutional_code" xlink:type="simple">NY</named-content>), <italic>29554</italic> (<named-content xmlns:xlink="http://www.w3.org/1999/xlink" content-type="dwc:institutional_code" xlink:type="simple">K</named-content>, <named-content xmlns:xlink="http://www.w3.org/1999/xlink" content-type="dwc:institutional_code" xlink:type="simple">NY</named-content>); Ouro Preto, Chapada, <named-content xmlns:xlink="http://www.w3.org/1999/xlink" content-type="dwc:verbatimCoordinates" xlink:type="simple">20°28'53.8"S, 43°33'03.6"W</named-content>, 1100 m, 6 Nov 2006, <italic>Salino &amp; Salino 14999</italic> (<named-content xmlns:xlink="http://www.w3.org/1999/xlink" content-type="dwc:institutional_code" xlink:type="simple">BHCB</named-content>-n.v., <named-content xmlns:xlink="http://www.w3.org/1999/xlink" content-type="dwc:institutional_code" xlink:type="simple"><named-content content-type="dwc:institutional_code" xlink:type="simple">PMA</named-content></named-content>); Ouro Preto, São Bartolomeu, <named-content xmlns:xlink="http://www.w3.org/1999/xlink" content-type="dwc:verbatimCoordinates" xlink:type="simple">20°15'34.44"S, 43°34'50.56"W</named-content>, 1035 m, 13 Oct 2007, <italic>Dittrich &amp; Lobão 1499</italic> (<named-content xmlns:xlink="http://www.w3.org/1999/xlink" content-type="dwc:institutional_code" xlink:type="simple">BHCB</named-content>-n.v., <named-content xmlns:xlink="http://www.w3.org/1999/xlink" content-type="dwc:institutional_code" xlink:type="simple"><named-content content-type="dwc:institutional_code" xlink:type="simple">PMA</named-content></named-content>); Santa Bárbara, RPPN Capivari, along path to Cachoeira de Capivari, <named-content xmlns:xlink="http://www.w3.org/1999/xlink" content-type="dwc:verbatimCoordinates" xlink:type="simple">20°07'57"S, 43°34'54"W</named-content>, 1140 m, 12 Dec 2009, <italic>Arruda &amp; Filogonio 23</italic> (<named-content xmlns:xlink="http://www.w3.org/1999/xlink" content-type="dwc:institutional_code" xlink:type="simple">BHCB</named-content>-n.v., <named-content xmlns:xlink="http://www.w3.org/1999/xlink" content-type="dwc:institutional_code" xlink:type="simple"><named-content content-type="dwc:institutional_code" xlink:type="simple">PMA</named-content></named-content>), West portion of the RPPN, entrance to Fazenda do Zé Maria, <named-content xmlns:xlink="http://www.w3.org/1999/xlink" content-type="dwc:verbatimCoordinates" xlink:type="simple">20°07'45"S, 43°35'50"W</named-content>, 900 m, 1 May 2009, <italic>Arruda et al. 127</italic> (<named-content xmlns:xlink="http://www.w3.org/1999/xlink" content-type="dwc:institutional_code" xlink:type="simple">BHCB</named-content>-n.v., <named-content xmlns:xlink="http://www.w3.org/1999/xlink" content-type="dwc:institutional_code" xlink:type="simple"><named-content content-type="dwc:institutional_code" xlink:type="simple">PMA</named-content></named-content>); Serra do Itacolomy, 1936, <italic>Badini 316</italic> (<named-content xmlns:xlink="http://www.w3.org/1999/xlink" content-type="dwc:institutional_code" xlink:type="simple"><named-content content-type="dwc:institutional_code" xlink:type="simple">BM</named-content></named-content>).</p></tp:treatment-sec><tp:treatment-sec sec-type="Discussion"><title>Discussion.</title><p><xref ref-type="bibr" rid="B1">Alston (1936)</xref>, <xref ref-type="bibr" rid="B21">Reed (1965–1966)</xref>, and <xref ref-type="bibr" rid="B2">Alston et al. (1981)</xref> included <italic><tp:taxon-name><tp:taxon-name-part taxon-name-part-type="genus">Selaginella</tp:taxon-name-part> <tp:taxon-name-part taxon-name-part-type="species">glazioviana</tp:taxon-name-part></tp:taxon-name></italic> under <italic><tp:taxon-name><tp:taxon-name-part taxon-name-part-type="genus">Selaginella</tp:taxon-name-part> <tp:taxon-name-part taxon-name-part-type="species">erectifolia</tp:taxon-name-part></tp:taxon-name></italic>. I have studied type material of <italic><tp:taxon-name><tp:taxon-name-part taxon-name-part-type="genus">Selaginella</tp:taxon-name-part> <tp:taxon-name-part taxon-name-part-type="species">erectifolia</tp:taxon-name-part></tp:taxon-name></italic> (<italic>Swainson s.n.</italic>, holotype: <named-content xmlns:xlink="http://www.w3.org/1999/xlink" content-type="dwc:institutional_code" xlink:type="simple">K</named-content>!) and its synonym <italic><tp:taxon-name><tp:taxon-name-part taxon-name-part-type="genus">Selaginella</tp:taxon-name-part> <tp:taxon-name-part taxon-name-part-type="species">camptostachys</tp:taxon-name-part></tp:taxon-name></italic> Fée (<italic>Glaziou 2242</italic>, holotype: <named-content xmlns:xlink="http://www.w3.org/1999/xlink" content-type="dwc:institutional_code" xlink:type="simple">P</named-content>!; isotypes: <named-content xmlns:xlink="http://www.w3.org/1999/xlink" content-type="dwc:institutional_code" xlink:type="simple">B</named-content>!, <named-content xmlns:xlink="http://www.w3.org/1999/xlink" content-type="dwc:institutional_code" xlink:type="simple"><named-content content-type="dwc:institutional_code" xlink:type="simple">BR</named-content></named-content>!, <named-content xmlns:xlink="http://www.w3.org/1999/xlink" content-type="dwc:institutional_code" xlink:type="simple">K</named-content>!, <named-content xmlns:xlink="http://www.w3.org/1999/xlink" content-type="dwc:institutional_code" xlink:type="simple">NY</named-content>-fragment!) and agree with <xref ref-type="bibr" rid="B2">Alston et al. (1981)</xref> that they are conspecific, but I consider <italic><tp:taxon-name><tp:taxon-name-part taxon-name-part-type="genus">Selaginella</tp:taxon-name-part> <tp:taxon-name-part taxon-name-part-type="species">glazioviana</tp:taxon-name-part></tp:taxon-name></italic> to be a different species. A full account of that finding, along with the formal resurrection of <italic><tp:taxon-name><tp:taxon-name-part taxon-name-part-type="genus">Selaginella</tp:taxon-name-part> <tp:taxon-name-part taxon-name-part-type="species">deltoides</tp:taxon-name-part></tp:taxon-name></italic> and <italic><tp:taxon-name><tp:taxon-name-part taxon-name-part-type="genus">Selaginella</tp:taxon-name-part> <tp:taxon-name-part taxon-name-part-type="species">chromatophylla</tp:taxon-name-part></tp:taxon-name></italic>, will be reported separately (Valdespino in prep). <italic><tp:taxon-name><tp:taxon-name-part taxon-name-part-type="genus">Selaginella</tp:taxon-name-part> <tp:taxon-name-part taxon-name-part-type="species">glazioviana</tp:taxon-name-part></tp:taxon-name></italic> is morphologically close to <italic><tp:taxon-name><tp:taxon-name-part taxon-name-part-type="genus">Selaginella</tp:taxon-name-part> <tp:taxon-name-part taxon-name-part-type="species">trygonoides</tp:taxon-name-part></tp:taxon-name></italic>, described herein (see for comparison).</p></tp:treatment-sec><ref-list><ref id="B1"><mixed-citation xmlns:xlink="http://www.w3.org/1999/xlink" xlink:type="simple"><person-group><name name-style="western"><surname>Alston</surname><given-names>AHG</given-names></name></person-group> (<year>1936</year>) <article-title>The Brazilian species of <italic><tp:taxon-name><tp:taxon-name-part taxon-name-part-type="genus">Selaginella</tp:taxon-name-part></tp:taxon-name></italic>.</article-title> <source>Feddes Repertorium Specierum Novarum Regni Vegetabilis</source> <volume>40</volume>: <fpage>303</fpage>–<lpage>319</lpage>. doi: <ext-link xlink:type="simple" ext-link-type="doi" xlink:href="10.1002/fedr.19360402005">10.1002/fedr.19360402005</ext-link> </mixed-citation></ref><ref id="B21"><mixed-citation xmlns:xlink="http://www.w3.org/1999/xlink" xlink:type="simple"><person-group><name name-style="western"><surname>Reed</surname><given-names>CF</given-names></name></person-group> (<year>1965–1966</year>) <article-title>Index Selaginellarum.</article-title> <source>Memórias da Sociedade Broteriana</source> <volume>18</volume>: <fpage>1</fpage>–<lpage>287</lpage>. </mixed-citation></ref><ref id="B2"><mixed-citation xmlns:xlink="http://www.w3.org/1999/xlink" xlink:type="simple"><person-group><name name-style="western"><surname>Alston</surname><given-names>AHG</given-names></name><name name-style="western"><surname>Jermy</surname><given-names>AC</given-names></name><name name-style="western"><surname>Rankin</surname><given-names>JM</given-names></name></person-group> (<year>1981</year>) <article-title>The genus <italic><tp:taxon-name><tp:taxon-name-part taxon-name-part-type="genus">Selaginella</tp:taxon-name-part></tp:taxon-name></italic> in tropical South America.</article-title> <source>Bulletin of the British Museum (Natural History), Botany</source> <volume>9</volume>: <fpage>233</fpage>–<lpage>330</lpage>. </mixed-citation></ref></ref-list></tp:taxon-treatment>
