# Supplementary material for: Novelties in Selaginella (Selaginellaceae – Lycopodiophyta), with emphasis on Brazilian species
Source: PhytoKeys. 2015 Dec 15;(57):93–133. doi: 10.3897/phytokeys.57.6489 (PMC4698516; doi:10.3897/phytokeys.57.6489)
Supplement: XML Treatment for Selaginella lechleri [file phytokeys.57.6489-treatment12.xml]

<!DOCTYPE tp:taxon-treatment
  PUBLIC "-//TaxonX//DTD Taxonomic Treatment Publishing DTD v0 20100105//EN" "tax-treatment-NSO.dtd">
<tp:taxon-treatment xmlns:tp="http://www.plazi.org/taxpub"><tp:treatment-meta><kwd-group><label>Taxon classification</label><kwd><named-content content-type="kingdom">Plantae</named-content></kwd><kwd><named-content content-type="order">Selaginellales</named-content></kwd><kwd><named-content content-type="family">Selaginellaceae</named-content></kwd></kwd-group><mixed-citation publication-type="journal"><person-group><name><surname>Valdespino</surname><given-names>Iván A.</given-names></name></person-group><article-title>Novelties in <italic><tp:taxon-name><tp:taxon-name-part taxon-name-part-type="genus">Selaginella</tp:taxon-name-part></tp:taxon-name></italic> (<tp:taxon-name><tp:taxon-name-part taxon-name-part-type="family">Selaginellaceae</tp:taxon-name-part></tp:taxon-name> – <tp:taxon-name><tp:taxon-name-part taxon-name-part-type="phylum">Lycopodiophyta</tp:taxon-name-part></tp:taxon-name>), with emphasis on Brazilian species</article-title><source>PhytoKeys</source><day>15</day><month>12</month><year>2015</year><volume>2015</volume><issue>57</issue><fpage>93</fpage><lpage>133</lpage><pub-id pub-id-type="doi">10.3897/phytokeys.57.6489</pub-id></mixed-citation></tp:treatment-meta><tp:nomenclature><tp:taxon-name>
                            <tp:taxon-name-part taxon-name-part-type="genus">Selaginella</tp:taxon-name-part>
                            <tp:taxon-name-part taxon-name-part-type="species">lechleri</tp:taxon-name-part>
                        </tp:taxon-name><tp:taxon-authority>Hieron</tp:taxon-authority><tp:nomenclature-citation-list><tp:nomenclature-citation><tp:taxon-name><tp:taxon-name-part taxon-name-part-type="genus">Selaginella</tp:taxon-name-part> <tp:taxon-name-part taxon-name-part-type="species">lechleri</tp:taxon-name-part></tp:taxon-name><comment> Hieron., in Engler &amp; Prantl, Nat. Pflanzenfam. 1 (4): 683. 1901. — Type. Peru. Puno: Near San Gaván, Jul 1854, <italic><named-content xmlns:xlink="http://www.w3.org/1999/xlink" content-type="dwc:institutional_code" xlink:type="simple">W</named-content>. Lechler 2159</italic> (lectotype: <named-content xmlns:xlink="http://www.w3.org/1999/xlink" content-type="dwc:institutional_code" xlink:type="simple">B</named-content>! [<named-content xmlns:xlink="http://www.w3.org/1999/xlink" content-type="dwc:institutional_code" xlink:type="simple">B</named-content> 20 0095276], designated by <named-content xmlns:xlink="http://www.w3.org/1999/xlink" content-type="dwc:institutional_code" xlink:type="simple"><named-content content-type="dwc:institutional_code" xlink:type="simple">R</named-content></named-content>. Tryon and Stolze (Fieldiana Bot. n.s. 34: 79. 1994); isolectotypes: <named-content xmlns:xlink="http://www.w3.org/1999/xlink" content-type="dwc:institutional_code" xlink:type="simple"><named-content content-type="dwc:institutional_code" xlink:type="simple">BM</named-content></named-content>-fragment! [BM000905693], <named-content xmlns:xlink="http://www.w3.org/1999/xlink" content-type="dwc:institutional_code" xlink:type="simple">K</named-content>-fragment! [K001044504], <named-content xmlns:xlink="http://www.w3.org/1999/xlink" content-type="dwc:institutional_code" xlink:type="simple">P</named-content>! [P00044863]), <named-content xmlns:xlink="http://www.w3.org/1999/xlink" content-type="dwc:institutional_code" xlink:type="simple">P</named-content> [P00573771]-image!, <named-content xmlns:xlink="http://www.w3.org/1999/xlink" content-type="dwc:institutional_code" xlink:type="simple">P</named-content>-fragment [P00573772]-image!.</comment></tp:nomenclature-citation></tp:nomenclature-citation-list></tp:nomenclature><tp:treatment-sec sec-type="Additional specimens examined"><title>Additional specimens examined.</title><p><bold>BRAZIL</bold>. <bold>Acre</bold>: Cruzeiro do Sul, Serra do Divisor, <named-content xmlns:xlink="http://www.w3.org/1999/xlink" content-type="dwc:verbatimCoordinates" xlink:type="simple">07°26'53"S, 73°40'00"W</named-content>, 13–14 Dic 2007, <italic>Brasil et al. 315</italic> (<named-content xmlns:xlink="http://www.w3.org/1999/xlink" content-type="dwc:institutional_code" xlink:type="simple">RB</named-content>), Mâncio Lima, Parque Nacional da Serra do Divisor, Bacia do Alto Juruá, Río Moa, Parque Nacional da Serra do Divisor, <named-content xmlns:xlink="http://www.w3.org/1999/xlink" content-type="dwc:verbatimCoordinates" xlink:type="simple">07°26'S, 73°39'41"W</named-content>, 16 Jun 1996, <italic>Silveira et al. 1364</italic> (<named-content xmlns:xlink="http://www.w3.org/1999/xlink" content-type="dwc:institutional_code" xlink:type="simple">NY</named-content>), Serra do Divisor, <named-content xmlns:xlink="http://www.w3.org/1999/xlink" content-type="dwc:verbatimCoordinates" xlink:type="simple">07°27'13.4"S, 73°41'30"W</named-content>, 240 m, 23 Aug 2008, <italic>Fiaschi et al. 3387</italic> (<named-content xmlns:xlink="http://www.w3.org/1999/xlink" content-type="dwc:institutional_code" xlink:type="simple">NY</named-content>, <named-content xmlns:xlink="http://www.w3.org/1999/xlink" content-type="dwc:institutional_code" xlink:type="simple">RB</named-content>), Serra deo Moa, <named-content xmlns:xlink="http://www.w3.org/1999/xlink" content-type="dwc:verbatimCoordinates" xlink:type="simple">07°28'00"S, 73°37'27"W</named-content>, 6 May 1996, <italic>Daly et al. 8879</italic> (<named-content xmlns:xlink="http://www.w3.org/1999/xlink" content-type="dwc:institutional_code" xlink:type="simple">NY</named-content>), Faz. Arizona (30 min de canoa a motor rio abaixo da Serra do Moa), ca. <named-content xmlns:xlink="http://www.w3.org/1999/xlink" content-type="dwc:verbatimCoordinates" xlink:type="simple">07°30'S, 73°40'W</named-content>, 5–7 Oct 1985, <italic>Jangoux et al. 85-104</italic> (<named-content xmlns:xlink="http://www.w3.org/1999/xlink" content-type="dwc:institutional_code" xlink:type="simple"><named-content content-type="dwc:institutional_code" xlink:type="simple">MG</named-content></named-content>, <named-content xmlns:xlink="http://www.w3.org/1999/xlink" content-type="dwc:institutional_code" xlink:type="simple">NY</named-content>). <bold>Amazonas</bold>: Benjamim Constant, Alto Solimões, 9 Sep 1962, <italic>Duarte 6586</italic> (<named-content xmlns:xlink="http://www.w3.org/1999/xlink" content-type="dwc:institutional_code" xlink:type="simple">RB</named-content>); Rio Javari, 8 mi above mouth of Rio Curaçá, 26 Oct 1976, <italic>Prance et al. 24131</italic> (<named-content xmlns:xlink="http://www.w3.org/1999/xlink" content-type="dwc:institutional_code" xlink:type="simple">K</named-content>, <named-content xmlns:xlink="http://www.w3.org/1999/xlink" content-type="dwc:institutional_code" xlink:type="simple">NY</named-content>); Río Juruá, Fortaleza, Oct 1901, <italic>Ule 6931</italic> (<named-content xmlns:xlink="http://www.w3.org/1999/xlink" content-type="dwc:institutional_code" xlink:type="simple">L</named-content>); Río Negro, between Manaus and São Gabriel, along <named-content xmlns:xlink="http://www.w3.org/1999/xlink" content-type="dwc:institutional_code" xlink:type="simple"><named-content content-type="dwc:institutional_code" xlink:type="simple">BR</named-content></named-content> 307, N of Igarapé Iá-Mirim, near Jerusalém, <named-content xmlns:xlink="http://www.w3.org/1999/xlink" content-type="dwc:verbatimCoordinates" xlink:type="simple">00°20'N, 66°35'W</named-content>, 17 Jul 1979, <italic>Poole 2037</italic> (<named-content xmlns:xlink="http://www.w3.org/1999/xlink" content-type="dwc:institutional_code" xlink:type="simple"><named-content content-type="dwc:institutional_code" xlink:type="simple">MG</named-content></named-content>, <named-content xmlns:xlink="http://www.w3.org/1999/xlink" content-type="dwc:institutional_code" xlink:type="simple">NY</named-content>).</p></tp:treatment-sec><tp:treatment-sec sec-type="Discussion"><title>Discussion.</title><p><italic><tp:taxon-name><tp:taxon-name-part taxon-name-part-type="genus">Selaginella</tp:taxon-name-part> <tp:taxon-name-part taxon-name-part-type="species">lechleri</tp:taxon-name-part></tp:taxon-name></italic> is known from Colombia and Peru (<xref ref-type="bibr" rid="B2">Alston et al. 1981</xref>). Additionally, <xref ref-type="bibr" rid="B25">Smith (1995)</xref> cited it in Costa Rica, Panama, Venezuela, and Bo<!--PageBreak-->livia, while <xref ref-type="bibr" rid="B4">Cremers et al. (2007)</xref> and <xref ref-type="bibr" rid="B17">Mostacero (2008)</xref> also cited it in Venezuela, and <xref ref-type="bibr" rid="B28">Tropicos (2015a)</xref> registered it from Ecuador. I believe that specimens from Costa Rica and Panama are most likely <italic><tp:taxon-name><tp:taxon-name-part taxon-name-part-type="genus">Selaginella</tp:taxon-name-part> <tp:taxon-name-part taxon-name-part-type="species">anceps</tp:taxon-name-part></tp:taxon-name></italic> (C. Presl) C. Presl, while those from Venezuela are best referred to another species. <italic><tp:taxon-name><tp:taxon-name-part taxon-name-part-type="genus">Selaginella</tp:taxon-name-part> <tp:taxon-name-part taxon-name-part-type="species">lechleri</tp:taxon-name-part></tp:taxon-name></italic> is documented here to occur in the states of Acre and Amazonas, Brazil. It is characterized by its erect habit, lateral leaves with the basiscopic bases geniculate and usually glabrous, with the acroscopic margins short-ciliate along proximal ⅓ or dentate, otherwise sparsely denticulate to entire or serrate distally, and acuminate median leaves.</p></tp:treatment-sec><ref-list><ref id="B2"><mixed-citation xmlns:xlink="http://www.w3.org/1999/xlink" xlink:type="simple"><person-group><name name-style="western"><surname>Alston</surname><given-names>AHG</given-names></name><name name-style="western"><surname>Jermy</surname><given-names>AC</given-names></name><name name-style="western"><surname>Rankin</surname><given-names>JM</given-names></name></person-group> (<year>1981</year>) <article-title>The genus <italic><tp:taxon-name><tp:taxon-name-part taxon-name-part-type="genus">Selaginella</tp:taxon-name-part></tp:taxon-name></italic> in tropical South America.</article-title> <source>Bulletin of the British Museum (Natural History), Botany</source> <volume>9</volume>: <fpage>233</fpage>–<lpage>330</lpage>. </mixed-citation></ref><ref id="B25"><mixed-citation xmlns:xlink="http://www.w3.org/1999/xlink" xlink:type="simple"><person-group><name name-style="western"><surname>Smith</surname><given-names>AR</given-names></name></person-group> (<year>1995</year>) <article-title><tp:taxon-name><tp:taxon-name-part taxon-name-part-type="family">Selaginellaceae</tp:taxon-name-part></tp:taxon-name>.</article-title> In: <person-group><name name-style="western"><surname>Berry</surname><given-names>PE</given-names></name><name name-style="western"><surname>Holst</surname><given-names>BK</given-names></name><name name-style="western"><surname>Yatskievych</surname><given-names>K</given-names></name></person-group> (<role>Eds</role>) <source>Pteridophytes, Spermatophytes: <tp:taxon-name><tp:taxon-name-part taxon-name-part-type="family">Acanthaceae</tp:taxon-name-part></tp:taxon-name>-<tp:taxon-name><tp:taxon-name-part taxon-name-part-type="family">Araceae</tp:taxon-name-part></tp:taxon-name></source>, <volume>Vol. 2</volume>. In: <person-group><name name-style="western"><surname>Steyermark</surname><given-names>JA</given-names></name><name name-style="western"><surname>Berry</surname><given-names>PE</given-names></name><name name-style="western"><surname>Holst</surname><given-names>BK</given-names></name></person-group> (<role>Eds</role>) <source>Flora of the Venezuelan Guayana</source>. <publisher-name>Timber Press</publisher-name>, <publisher-loc>Oregon</publisher-loc>, <fpage>296</fpage>–<lpage>314</lpage>. </mixed-citation></ref><ref id="B4"><mixed-citation xmlns:xlink="http://www.w3.org/1999/xlink" xlink:type="simple"><person-group><name name-style="western"><surname>Cremers</surname><given-names>G</given-names></name><name name-style="western"><surname>Hickey</surname><given-names>RJ</given-names></name><name name-style="western"><surname>Lellinger</surname><given-names>DB</given-names></name><name name-style="western"><surname>Mickel</surname><given-names>JT</given-names></name><name name-style="western"><surname>Moran</surname><given-names>RC</given-names></name><name name-style="western"><surname>Øllgaard</surname><given-names>B</given-names></name><name name-style="western"><surname>Smith</surname><given-names>AR</given-names></name></person-group> (<year>2007</year>) <article-title>Pteridophytes &amp; allies.</article-title> In: <person-group><name name-style="western"><surname>Funk</surname><given-names>V</given-names></name><name name-style="western"><surname>Hollowell</surname><given-names>T</given-names></name><name name-style="western"><surname>Berry</surname><given-names>P</given-names></name><name name-style="western"><surname>Kelloff</surname><given-names>C</given-names></name><name name-style="western"><surname>Alexander</surname><given-names>SN</given-names></name></person-group> (<role>Eds</role>) <issue-title>Checklist of the plants of the Guiana Shield (Venezuela: Amazonas, Bolivar, Delta Amacuro; Guyana, Surinam, French Guiana).</issue-title> <source>Contributions from the United States National Herbarium</source> <volume>55</volume>: <fpage>17</fpage>–<lpage>56</lpage>. </mixed-citation></ref><ref id="B17"><mixed-citation xmlns:xlink="http://www.w3.org/1999/xlink" xlink:type="simple"><person-group><name name-style="western"><surname>Mostacero</surname><given-names>J</given-names></name></person-group> (<year>2008</year>) <article-title><tp:taxon-name><tp:taxon-name-part taxon-name-part-type="family">Selaginellaceae</tp:taxon-name-part></tp:taxon-name>.</article-title> In: <person-group><name name-style="western"><surname>Hokche</surname><given-names>O</given-names></name><name name-style="western"><surname>Berry</surname><given-names>PE</given-names></name><name name-style="western"><surname>Huber</surname><given-names>O</given-names></name></person-group> (<role>Eds</role>) <source>Nuevo catálogo de la flora vascular de Venezuela</source>. <publisher-name>Fundación Instituto Botánico de Venezuela</publisher-name>, <publisher-loc>Caracas</publisher-loc>, <fpage>167</fpage>–<lpage>170</lpage>. </mixed-citation></ref><ref id="B28"><mixed-citation xmlns:xlink="http://www.w3.org/1999/xlink" xlink:type="simple"><institution xlink:type="simple">Tropicos®</institution> (<year>2015a</year>) <source>Catalogue of vascular plants of Ecuador (W<sup>3</sup>CEC). Tropicos.org</source>. <publisher-name>Missouri Botanical Garden</publisher-name>. <ext-link xlink:type="simple" ext-link-type="uri" xlink:href="http://www.tropicos.org/Name/26615023">http://www.tropicos.org/Name/26615023</ext-link> [<date-in-citation content-type="access-date">accessed 27.08.2015</date-in-citation>] </mixed-citation></ref></ref-list></tp:taxon-treatment>
