# Supplementary material for: Novelties in Selaginella (Selaginellaceae – Lycopodiophyta), with emphasis on Brazilian species
Source: PhytoKeys. 2015 Dec 15;(57):93–133. doi: 10.3897/phytokeys.57.6489 (PMC4698516; doi:10.3897/phytokeys.57.6489)
Supplement: XML Treatment for Selaginella microdonta [file phytokeys.57.6489-treatment13.xml]

<!DOCTYPE tp:taxon-treatment
  PUBLIC "-//TaxonX//DTD Taxonomic Treatment Publishing DTD v0 20100105//EN" "tax-treatment-NSO.dtd">
<tp:taxon-treatment xmlns:tp="http://www.plazi.org/taxpub"><tp:treatment-meta><kwd-group><label>Taxon classification</label><kwd><named-content content-type="kingdom">Plantae</named-content></kwd><kwd><named-content content-type="order">Selaginellales</named-content></kwd><kwd><named-content content-type="family">Selaginellaceae</named-content></kwd></kwd-group><mixed-citation publication-type="journal"><person-group><name><surname>Valdespino</surname><given-names>Iván A.</given-names></name></person-group><article-title>Novelties in <italic><tp:taxon-name><tp:taxon-name-part taxon-name-part-type="genus">Selaginella</tp:taxon-name-part></tp:taxon-name></italic> (<tp:taxon-name><tp:taxon-name-part taxon-name-part-type="family">Selaginellaceae</tp:taxon-name-part></tp:taxon-name> – <tp:taxon-name><tp:taxon-name-part taxon-name-part-type="phylum">Lycopodiophyta</tp:taxon-name-part></tp:taxon-name>), with emphasis on Brazilian species</article-title><source>PhytoKeys</source><day>15</day><month>12</month><year>2015</year><volume>2015</volume><issue>57</issue><fpage>93</fpage><lpage>133</lpage><pub-id pub-id-type="doi">10.3897/phytokeys.57.6489</pub-id></mixed-citation></tp:treatment-meta><tp:nomenclature><tp:taxon-name>
                            <tp:taxon-name-part taxon-name-part-type="genus">Selaginella</tp:taxon-name-part>
                            <tp:taxon-name-part taxon-name-part-type="species">microdonta</tp:taxon-name-part>
                        </tp:taxon-name><tp:taxon-authority>A.C. Sm.</tp:taxon-authority><tp:nomenclature-citation-list><tp:nomenclature-citation><tp:taxon-name><tp:taxon-name-part taxon-name-part-type="genus">Selaginella</tp:taxon-name-part> <tp:taxon-name-part taxon-name-part-type="species">microdonta</tp:taxon-name-part></tp:taxon-name><comment> A.C. Sm., Bull. Torrey Bot. Club 58: 313. 1931. — Type. Venezuela. Amazonas: on slope of Ridge 24 and summit of Mount Duida, 1800 m, Aug 1928–Apr 1929, <italic>G.H.H. Tate 509</italic> (holotype: <named-content xmlns:xlink="http://www.w3.org/1999/xlink" content-type="dwc:institutional_code" xlink:type="simple">NY</named-content>! [NY00144140]; isotypes: <named-content xmlns:xlink="http://www.w3.org/1999/xlink" content-type="dwc:institutional_code" xlink:type="simple"><named-content content-type="dwc:institutional_code" xlink:type="simple">BM</named-content></named-content> [BM000936552]-image!, <named-content xmlns:xlink="http://www.w3.org/1999/xlink" content-type="dwc:institutional_code" xlink:type="simple"><named-content content-type="dwc:institutional_code" xlink:type="simple">US</named-content></named-content>-fragment! [US00135732]).</comment></tp:nomenclature-citation></tp:nomenclature-citation-list></tp:nomenclature><tp:treatment-sec sec-type="Additional specimen examined"><title>Additional specimen examined.</title><p><bold>BRAZIL</bold>. <bold>Amazonas</bold>: Alto Río Negro, Cucui, Serra Tunui, 29 Apr 1975, <italic>Cavalcante 3056</italic> (<named-content xmlns:xlink="http://www.w3.org/1999/xlink" content-type="dwc:institutional_code" xlink:type="simple"><named-content content-type="dwc:institutional_code" xlink:type="simple">MG</named-content></named-content>).</p></tp:treatment-sec><tp:treatment-sec sec-type="Discussion"><title>Discussion.</title><p><italic><tp:taxon-name><tp:taxon-name-part taxon-name-part-type="genus">Selaginella</tp:taxon-name-part> <tp:taxon-name-part taxon-name-part-type="species">microdonta</tp:taxon-name-part></tp:taxon-name></italic> was previously known only from Venezuela (<xref ref-type="bibr" rid="B2">Alston et al. 1981</xref>, <xref ref-type="bibr" rid="B25">Smith 1995</xref>, <xref ref-type="bibr" rid="B4">Cremers et al. 2007</xref>, <xref ref-type="bibr" rid="B17">Mostacero 2008</xref>); its range is now extended to include Brazil. This species is characterized by being a minute, creeping plant with coriaceous leaves, the median leaves ovate, ovate-deltate with oblique to rounded bases with the outer ones prominent. Furthermore, these leaves have prominent, often arcuate midribs (making the halves of the laminae unequal), serrate to serrulate margins, and acute apices; the lateral leaves are broadly ovate-elliptic with thickened margins, these denticulate to entire, and acute apices tipped by 1–3 teeth. In Brazil, <italic><tp:taxon-name><tp:taxon-name-part taxon-name-part-type="genus">Selaginella</tp:taxon-name-part> <tp:taxon-name-part taxon-name-part-type="species">microdonta</tp:taxon-name-part></tp:taxon-name></italic> may be confused with <italic><tp:taxon-name><tp:taxon-name-part taxon-name-part-type="genus">Selaginella</tp:taxon-name-part> <tp:taxon-name-part taxon-name-part-type="species">wurdackii</tp:taxon-name-part></tp:taxon-name></italic>, from which it differs by its creeping habit and smaller median leaves with acute apices. According to <xref ref-type="bibr" rid="B30">Valdespino (1992)</xref>, <italic><tp:taxon-name><tp:taxon-name-part taxon-name-part-type="genus">Selaginella</tp:taxon-name-part> <tp:taxon-name-part taxon-name-part-type="species">microdonta</tp:taxon-name-part></tp:taxon-name></italic> is morphologically related to <italic><tp:taxon-name><tp:taxon-name-part taxon-name-part-type="genus">Selaginella</tp:taxon-name-part> <tp:taxon-name-part taxon-name-part-type="species">cardiophylla</tp:taxon-name-part></tp:taxon-name></italic> Valdespino and <italic><tp:taxon-name><tp:taxon-name-part taxon-name-part-type="genus">Selaginella</tp:taxon-name-part> <tp:taxon-name-part taxon-name-part-type="species">hemicardia</tp:taxon-name-part></tp:taxon-name></italic> Valdespino. The possible interrelationships and distinguishing characters are further discussed in <xref ref-type="bibr" rid="B30">Valdespino (1992)</xref>.</p></tp:treatment-sec><ref-list><ref id="B2"><mixed-citation xmlns:xlink="http://www.w3.org/1999/xlink" xlink:type="simple"><person-group><name name-style="western"><surname>Alston</surname><given-names>AHG</given-names></name><name name-style="western"><surname>Jermy</surname><given-names>AC</given-names></name><name name-style="western"><surname>Rankin</surname><given-names>JM</given-names></name></person-group> (<year>1981</year>) <article-title>The genus <italic><tp:taxon-name><tp:taxon-name-part taxon-name-part-type="genus">Selaginella</tp:taxon-name-part></tp:taxon-name></italic> in tropical South America.</article-title> <source>Bulletin of the British Museum (Natural History), Botany</source> <volume>9</volume>: <fpage>233</fpage>–<lpage>330</lpage>. </mixed-citation></ref><ref id="B25"><mixed-citation xmlns:xlink="http://www.w3.org/1999/xlink" xlink:type="simple"><person-group><name name-style="western"><surname>Smith</surname><given-names>AR</given-names></name></person-group> (<year>1995</year>) <article-title><tp:taxon-name><tp:taxon-name-part taxon-name-part-type="family">Selaginellaceae</tp:taxon-name-part></tp:taxon-name>.</article-title> In: <person-group><name name-style="western"><surname>Berry</surname><given-names>PE</given-names></name><name name-style="western"><surname>Holst</surname><given-names>BK</given-names></name><name name-style="western"><surname>Yatskievych</surname><given-names>K</given-names></name></person-group> (<role>Eds</role>) <source>Pteridophytes, Spermatophytes: <tp:taxon-name><tp:taxon-name-part taxon-name-part-type="family">Acanthaceae</tp:taxon-name-part></tp:taxon-name>-<tp:taxon-name><tp:taxon-name-part taxon-name-part-type="family">Araceae</tp:taxon-name-part></tp:taxon-name></source>, <volume>Vol. 2</volume>. In: <person-group><name name-style="western"><surname>Steyermark</surname><given-names>JA</given-names></name><name name-style="western"><surname>Berry</surname><given-names>PE</given-names></name><name name-style="western"><surname>Holst</surname><given-names>BK</given-names></name></person-group> (<role>Eds</role>) <source>Flora of the Venezuelan Guayana</source>. <publisher-name>Timber Press</publisher-name>, <publisher-loc>Oregon</publisher-loc>, <fpage>296</fpage>–<lpage>314</lpage>. </mixed-citation></ref><ref id="B4"><mixed-citation xmlns:xlink="http://www.w3.org/1999/xlink" xlink:type="simple"><person-group><name name-style="western"><surname>Cremers</surname><given-names>G</given-names></name><name name-style="western"><surname>Hickey</surname><given-names>RJ</given-names></name><name name-style="western"><surname>Lellinger</surname><given-names>DB</given-names></name><name name-style="western"><surname>Mickel</surname><given-names>JT</given-names></name><name name-style="western"><surname>Moran</surname><given-names>RC</given-names></name><name name-style="western"><surname>Øllgaard</surname><given-names>B</given-names></name><name name-style="western"><surname>Smith</surname><given-names>AR</given-names></name></person-group> (<year>2007</year>) <article-title>Pteridophytes &amp; allies.</article-title> In: <person-group><name name-style="western"><surname>Funk</surname><given-names>V</given-names></name><name name-style="western"><surname>Hollowell</surname><given-names>T</given-names></name><name name-style="western"><surname>Berry</surname><given-names>P</given-names></name><name name-style="western"><surname>Kelloff</surname><given-names>C</given-names></name><name name-style="western"><surname>Alexander</surname><given-names>SN</given-names></name></person-group> (<role>Eds</role>) <issue-title>Checklist of the plants of the Guiana Shield (Venezuela: Amazonas, Bolivar, Delta Amacuro; Guyana, Surinam, French Guiana).</issue-title> <source>Contributions from the United States National Herbarium</source> <volume>55</volume>: <fpage>17</fpage>–<lpage>56</lpage>. </mixed-citation></ref><ref id="B17"><mixed-citation xmlns:xlink="http://www.w3.org/1999/xlink" xlink:type="simple"><person-group><name name-style="western"><surname>Mostacero</surname><given-names>J</given-names></name></person-group> (<year>2008</year>) <article-title><tp:taxon-name><tp:taxon-name-part taxon-name-part-type="family">Selaginellaceae</tp:taxon-name-part></tp:taxon-name>.</article-title> In: <person-group><name name-style="western"><surname>Hokche</surname><given-names>O</given-names></name><name name-style="western"><surname>Berry</surname><given-names>PE</given-names></name><name name-style="western"><surname>Huber</surname><given-names>O</given-names></name></person-group> (<role>Eds</role>) <source>Nuevo catálogo de la flora vascular de Venezuela</source>. <publisher-name>Fundación Instituto Botánico de Venezuela</publisher-name>, <publisher-loc>Caracas</publisher-loc>, <fpage>167</fpage>–<lpage>170</lpage>. </mixed-citation></ref><ref id="B30"><mixed-citation xmlns:xlink="http://www.w3.org/1999/xlink" xlink:type="simple"><person-group><name name-style="western"><surname>Valdespino</surname><given-names>IA</given-names></name></person-group> (<year>1992</year>) <article-title>New species of <italic><tp:taxon-name><tp:taxon-name-part taxon-name-part-type="genus">Selaginella</tp:taxon-name-part></tp:taxon-name></italic> (<tp:taxon-name><tp:taxon-name-part taxon-name-part-type="family">Selaginellaceae</tp:taxon-name-part></tp:taxon-name>) from the Guayana Highland of Venezuela.</article-title> <source>Brittonia</source> <volume>44</volume>: <fpage>199</fpage>–<lpage>207</lpage>. doi: <ext-link xlink:type="simple" ext-link-type="doi" xlink:href="10.2307/2806833">10.2307/2806833</ext-link> </mixed-citation></ref></ref-list></tp:taxon-treatment>
