# Supplementary material for: Novelties in Selaginella (Selaginellaceae – Lycopodiophyta), with emphasis on Brazilian species
Source: PhytoKeys. 2015 Dec 15;(57):93–133. doi: 10.3897/phytokeys.57.6489 (PMC4698516; doi:10.3897/phytokeys.57.6489)
Supplement: XML Treatment for Selaginella potaroensis [file phytokeys.57.6489-treatment14.xml]

<!DOCTYPE tp:taxon-treatment
  PUBLIC "-//TaxonX//DTD Taxonomic Treatment Publishing DTD v0 20100105//EN" "tax-treatment-NSO.dtd">
<tp:taxon-treatment xmlns:tp="http://www.plazi.org/taxpub"><tp:treatment-meta><kwd-group><label>Taxon classification</label><kwd><named-content content-type="kingdom">Plantae</named-content></kwd><kwd><named-content content-type="order">Selaginellales</named-content></kwd><kwd><named-content content-type="family">Selaginellaceae</named-content></kwd></kwd-group><mixed-citation publication-type="journal"><person-group><name><surname>Valdespino</surname><given-names>Iván A.</given-names></name></person-group><article-title>Novelties in <italic><tp:taxon-name><tp:taxon-name-part taxon-name-part-type="genus">Selaginella</tp:taxon-name-part></tp:taxon-name></italic> (<tp:taxon-name><tp:taxon-name-part taxon-name-part-type="family">Selaginellaceae</tp:taxon-name-part></tp:taxon-name> – <tp:taxon-name><tp:taxon-name-part taxon-name-part-type="phylum">Lycopodiophyta</tp:taxon-name-part></tp:taxon-name>), with emphasis on Brazilian species</article-title><source>PhytoKeys</source><day>15</day><month>12</month><year>2015</year><volume>2015</volume><issue>57</issue><fpage>93</fpage><lpage>133</lpage><pub-id pub-id-type="doi">10.3897/phytokeys.57.6489</pub-id></mixed-citation></tp:treatment-meta><tp:nomenclature><tp:taxon-name>
                            <tp:taxon-name-part taxon-name-part-type="genus">Selaginella</tp:taxon-name-part>
                            <tp:taxon-name-part taxon-name-part-type="species">potaroensis</tp:taxon-name-part>
                        </tp:taxon-name><tp:taxon-authority>Jenman</tp:taxon-authority><tp:nomenclature-citation-list><tp:nomenclature-citation><tp:taxon-name><tp:taxon-name-part taxon-name-part-type="genus">Selaginella</tp:taxon-name-part> <tp:taxon-name-part taxon-name-part-type="species">potaroensis</tp:taxon-name-part></tp:taxon-name><comment> Jenman, Gard. Chron., ser. 3, 2: 154. 1887. — Type. Guyana. Essequibo: [ravines near the foot of the] Kaieteur Falls, [<named-content xmlns:xlink="http://www.w3.org/1999/xlink" content-type="dwc:verbatimCoordinates" xlink:type="simple">04°47’ 31.26"N, 58°58'29.21"W</named-content>], [Sep 1881], <italic>G.S. Jenman 1818</italic> (lectotype: <named-content xmlns:xlink="http://www.w3.org/1999/xlink" content-type="dwc:institutional_code" xlink:type="simple">NY</named-content>! [NY00144158], designated by Alston et al. (Bull. Brit. Mus. (Nat. Hist.), Bot. 9: 297. 1981); isolectotypes: <named-content xmlns:xlink="http://www.w3.org/1999/xlink" content-type="dwc:institutional_code" xlink:type="simple"><named-content content-type="dwc:institutional_code" xlink:type="simple">BM</named-content></named-content> [BM000634459]-image!, <named-content xmlns:xlink="http://www.w3.org/1999/xlink" content-type="dwc:institutional_code" xlink:type="simple">K</named-content>! [K000589087]).</comment></tp:nomenclature-citation><!--PageBreak--></tp:nomenclature-citation-list></tp:nomenclature><tp:treatment-sec sec-type="Additional specimens examined"><title>Additional specimens examined.</title><p><bold>COSTA RICA</bold>. <bold>Heredia</bold>: between Río Peje and Río Sardinalito, Atlantic slope of Volcán Barba, <named-content xmlns:xlink="http://www.w3.org/1999/xlink" content-type="dwc:verbatimCoordinates" xlink:type="simple">10°17.5'N, 84°04.5'W</named-content>, 700–750 m, 4 Apr 1986, <italic>Grayum 6743</italic> (<named-content xmlns:xlink="http://www.w3.org/1999/xlink" content-type="dwc:institutional_code" xlink:type="simple">MO</named-content>); Parque Nacional Braulio Carrillo, transect between Volcán Barba and OET station La Selva, 600 m, 2003, <italic>Kluge 2234</italic> (<named-content xmlns:xlink="http://www.w3.org/1999/xlink" content-type="dwc:institutional_code" xlink:type="simple"><named-content content-type="dwc:institutional_code" xlink:type="simple">PMA</named-content></named-content>). <bold>BRAZIL</bold>. <bold>Roraima</bold>: Serra dos Surucucus, <named-content xmlns:xlink="http://www.w3.org/1999/xlink" content-type="dwc:institutional_code" xlink:type="simple">NE</named-content> of Mission station, 02°42–47'N, 63°33–36'W, 1000–1400 m, 17 Feb 1969, <italic>Prance et al. 9995 (<named-content xmlns:xlink="http://www.w3.org/1999/xlink" content-type="dwc:institutional_code" xlink:type="simple">NY</named-content>)</italic>.</p></tp:treatment-sec><tp:treatment-sec sec-type="Discussion"><title>Discussion.</title><p><italic><tp:taxon-name><tp:taxon-name-part taxon-name-part-type="genus">Selaginella</tp:taxon-name-part> <tp:taxon-name-part taxon-name-part-type="species">potaroensis</tp:taxon-name-part></tp:taxon-name></italic> was previously known to occur in Venezuela, Guyana, Suriname, and French Guiana (<xref ref-type="bibr" rid="B2">Alston et al. 1981</xref>, <xref ref-type="bibr" rid="B25">Smith 1995</xref>, <xref ref-type="bibr" rid="B4">Cremers et al. 2007</xref>). Its range is documented here northward to include Costa Rica (see <xref ref-type="bibr" rid="B29">Tropicos 2015b</xref>), and it is to be expected in Panama and Colombia. This species is also known from Brazil.</p><p><italic><tp:taxon-name><tp:taxon-name-part taxon-name-part-type="genus">Selaginella</tp:taxon-name-part> <tp:taxon-name-part taxon-name-part-type="species">potaroensis</tp:taxon-name-part></tp:taxon-name></italic> is a creeping plant characterized by having axillary rhizophores throughout the stems, membranaceous leaves, the median leaves semicordate to ovate with the outer half of the lamina almost twice as wide as the inner one, margins hyaline and denticulate with the outer margin convex and the inner one almost straight, laminae abruptly tapering into a long-acuminate apex with conspicuous stomata on the upper surface, the lateral leaves ovate-elliptic with minute submarginal teeth along the upper surfaces of basiscopic halves, and acute apices tipped by 1–3 teeth. The similarities and differences of <italic><tp:taxon-name><tp:taxon-name-part taxon-name-part-type="genus">Selaginella</tp:taxon-name-part> <tp:taxon-name-part taxon-name-part-type="species">potaroensis</tp:taxon-name-part></tp:taxon-name></italic> with <italic><tp:taxon-name><tp:taxon-name-part taxon-name-part-type="genus">Selaginella</tp:taxon-name-part> <tp:taxon-name-part taxon-name-part-type="species">cardiophylla</tp:taxon-name-part></tp:taxon-name></italic>, <italic><tp:taxon-name><tp:taxon-name-part taxon-name-part-type="genus">Selaginella</tp:taxon-name-part> <tp:taxon-name-part taxon-name-part-type="species">hemicardia</tp:taxon-name-part></tp:taxon-name></italic>, and <italic><tp:taxon-name><tp:taxon-name-part taxon-name-part-type="genus">Selaginella</tp:taxon-name-part> <tp:taxon-name-part taxon-name-part-type="species">rhodostachya</tp:taxon-name-part></tp:taxon-name></italic> Baker are discussed in <xref ref-type="bibr" rid="B30">Valdespino (1992)</xref>.</p></tp:treatment-sec><ref-list><ref id="B2"><mixed-citation xmlns:xlink="http://www.w3.org/1999/xlink" xlink:type="simple"><person-group><name name-style="western"><surname>Alston</surname><given-names>AHG</given-names></name><name name-style="western"><surname>Jermy</surname><given-names>AC</given-names></name><name name-style="western"><surname>Rankin</surname><given-names>JM</given-names></name></person-group> (<year>1981</year>) <article-title>The genus <italic><tp:taxon-name><tp:taxon-name-part taxon-name-part-type="genus">Selaginella</tp:taxon-name-part></tp:taxon-name></italic> in tropical South America.</article-title> <source>Bulletin of the British Museum (Natural History), Botany</source> <volume>9</volume>: <fpage>233</fpage>–<lpage>330</lpage>. </mixed-citation></ref><ref id="B25"><mixed-citation xmlns:xlink="http://www.w3.org/1999/xlink" xlink:type="simple"><person-group><name name-style="western"><surname>Smith</surname><given-names>AR</given-names></name></person-group> (<year>1995</year>) <article-title><tp:taxon-name><tp:taxon-name-part taxon-name-part-type="family">Selaginellaceae</tp:taxon-name-part></tp:taxon-name>.</article-title> In: <person-group><name name-style="western"><surname>Berry</surname><given-names>PE</given-names></name><name name-style="western"><surname>Holst</surname><given-names>BK</given-names></name><name name-style="western"><surname>Yatskievych</surname><given-names>K</given-names></name></person-group> (<role>Eds</role>) <source>Pteridophytes, Spermatophytes: <tp:taxon-name><tp:taxon-name-part taxon-name-part-type="family">Acanthaceae</tp:taxon-name-part></tp:taxon-name>-<tp:taxon-name><tp:taxon-name-part taxon-name-part-type="family">Araceae</tp:taxon-name-part></tp:taxon-name></source>, <volume>Vol. 2</volume>. In: <person-group><name name-style="western"><surname>Steyermark</surname><given-names>JA</given-names></name><name name-style="western"><surname>Berry</surname><given-names>PE</given-names></name><name name-style="western"><surname>Holst</surname><given-names>BK</given-names></name></person-group> (<role>Eds</role>) <source>Flora of the Venezuelan Guayana</source>. <publisher-name>Timber Press</publisher-name>, <publisher-loc>Oregon</publisher-loc>, <fpage>296</fpage>–<lpage>314</lpage>. </mixed-citation></ref><ref id="B4"><mixed-citation xmlns:xlink="http://www.w3.org/1999/xlink" xlink:type="simple"><person-group><name name-style="western"><surname>Cremers</surname><given-names>G</given-names></name><name name-style="western"><surname>Hickey</surname><given-names>RJ</given-names></name><name name-style="western"><surname>Lellinger</surname><given-names>DB</given-names></name><name name-style="western"><surname>Mickel</surname><given-names>JT</given-names></name><name name-style="western"><surname>Moran</surname><given-names>RC</given-names></name><name name-style="western"><surname>Øllgaard</surname><given-names>B</given-names></name><name name-style="western"><surname>Smith</surname><given-names>AR</given-names></name></person-group> (<year>2007</year>) <article-title>Pteridophytes &amp; allies.</article-title> In: <person-group><name name-style="western"><surname>Funk</surname><given-names>V</given-names></name><name name-style="western"><surname>Hollowell</surname><given-names>T</given-names></name><name name-style="western"><surname>Berry</surname><given-names>P</given-names></name><name name-style="western"><surname>Kelloff</surname><given-names>C</given-names></name><name name-style="western"><surname>Alexander</surname><given-names>SN</given-names></name></person-group> (<role>Eds</role>) <issue-title>Checklist of the plants of the Guiana Shield (Venezuela: Amazonas, Bolivar, Delta Amacuro; Guyana, Surinam, French Guiana).</issue-title> <source>Contributions from the United States National Herbarium</source> <volume>55</volume>: <fpage>17</fpage>–<lpage>56</lpage>. </mixed-citation></ref><ref id="B29"><mixed-citation xmlns:xlink="http://www.w3.org/1999/xlink" xlink:type="simple"><institution xlink:type="simple">Tropicos®</institution> (<year>2015b</year>) <source>Manual de plantas de Costa Rica. Tropicos.org</source>. <publisher-name>Missouri Botanical Garden</publisher-name>. <ext-link xlink:type="simple" ext-link-type="uri" xlink:href="http://www.tropicos.org/Name/40034882">http://www.tropicos.org/Name/40034882</ext-link> [<date-in-citation content-type="access-date">accessed 27.08.2015</date-in-citation>] </mixed-citation></ref><ref id="B30"><mixed-citation xmlns:xlink="http://www.w3.org/1999/xlink" xlink:type="simple"><person-group><name name-style="western"><surname>Valdespino</surname><given-names>IA</given-names></name></person-group> (<year>1992</year>) <article-title>New species of <italic><tp:taxon-name><tp:taxon-name-part taxon-name-part-type="genus">Selaginella</tp:taxon-name-part></tp:taxon-name></italic> (<tp:taxon-name><tp:taxon-name-part taxon-name-part-type="family">Selaginellaceae</tp:taxon-name-part></tp:taxon-name>) from the Guayana Highland of Venezuela.</article-title> <source>Brittonia</source> <volume>44</volume>: <fpage>199</fpage>–<lpage>207</lpage>. doi: <ext-link xlink:type="simple" ext-link-type="doi" xlink:href="10.2307/2806833">10.2307/2806833</ext-link> </mixed-citation></ref></ref-list></tp:taxon-treatment>
